# Supplementary material for: Kinematic differences between uphill roller skiing and on-snow skiing using the V2 skating technique
Source: Eur J Appl Physiol. 2022 Jul 27;122(11):2355–65. doi: 10.1007/s00421-022-05007-0 (PMC9560927; doi:10.1007/s00421-022-05007-0)
Supplement: Supplementary file 1 — Supplementary file1 (XLSX 99 KB) [file 421_2022_5007_MOESM1_ESM.xlsx]

## Sheet: Rawdata
FP	test	ski	timepoint	surface	xVAR_A	xVAR_S	xVAR_M	mCT	mPTr	mRTr	aS_RMS	aAP_RMS	aVert_RMS	aRes_RMS	ROD_S	ROD_AP	ROD_Vert	ROM_angle X	ROM angle Y	ROM angle Z	pure glide R	PT R	right kick	abs glide	abs kick	mrelRPhR	mrelRPlR	mrelRPhL	mrelRPlL	mrelLPhR	mrelLPlR	mrelLPhL	mrelLPlL	mrelRSh	mrelRSl	mrelLSh	mrelLSl	TPA_Side	TPA AP	TPA Vert	TPA_angle X	TPA_angle Y	TPA_angle Z
0	1	1	1	2	1	0	0	1593	358.6	431.6	3.18949	3.60134	3.19436	5.87432	0.36186	0.119237	0.144815	7.0472	15.7112	13.6486	24.035	22.5145	3.01613	382.877	48.047	0	22.5145	49.6036	72.9154	-0.0495868	22.5513	49.228	71.2935	64.4206	25.5306	13.5094	75.965	25	63	73	64	110	23
0	1	1	1	2	1	0	0	1608	381	416	3.32671	3.45287	3.14699	5.81899	0.387774	0.107454	0.145397	7.24789	16.0039	13.6391	23.9058	23.69	3.58473	384.405	57.6424	0	23.69	49.5641	72.9984	0.880385	23.0613	49.4913	71.2578	66.9426	27.2747	16.2371	76.0942	25	63	73	64	109	25
0	1	1	1	2	1	0	0	1602.4	383.6	429	3.15585	3.50162	3.16049	5.79882	0.360196	0.120701	0.148858	5.75127	14.9677	15.0278	24.6659	23.9412	2.01073	395.246	32.2199	0	23.9412	50.7094	74.5658	0.424644	24.6898	50.6607	73.5023	63.3615	25.952	14.4896	75.3341	23	62	72	65	114	6
0	2	1	1	1	0	0	1	1719.6	414	451.2	2.86145	3.53193	2.79349	5.51088	0.342479	0.144316	0.141768	7.99673	12.1458	13.1962	24.7821	24.0746	2.32619	426.153	40.0012	0	24.0746	50.315	74.3827	0.170117	24.1999	50.359	73.547	60.747	26.4008	12.4336	75.2179	24	62	72	65	133	25
0	2	1	1	1	0	0	1	1716.8	398.4	464.2	2.92597	3.5549	2.80796	5.53976	0.364017	0.152261	0.13911	8.06937	12.694	13.6694	24.9121	23.2029	1.56753	427.692	26.9114	0	23.2029	50.2424	74.2442	0.183727	22.9822	50.0006	73.4287	59.5813	24.7705	9.90891	75.0879	23	61	72	64	109	22
0	2	1	1	1	0	0	1	1720	396.2	460.2	2.88427	3.50679	2.81992	5.45987	0.351492	0.151212	0.141991	7.60873	12.3298	13.943	24.8094	23.0468	1.33791	426.721	23.012	0	23.0468	49.7912	74.4431	-0.18355	22.8559	49.9242	73.2924	60.2275	24.3847	12.0767	75.1906	22	61	73	64	108	21
0	3	1	2	3	0	1	0	1694.4	405.6	436.2	3.05322	3.66993	3.41444	6.13451	0.418431	0.143118	0.178125	9.09838	18.9307	22.4732	23.8138	23.9288	1.26036	403.501	21.3556	0	23.9288	49.6745	74.2922	0.987106	24.2259	49.8207	73.412	69.2561	25.1891	18.5254	76.1862	25	63	73	65	114	7
0	3	1	2	3	0	1	0	1636.4	393.8	425.6	3.21181	3.81177	3.73548	6.35569	0.38834	0.12469	0.177931	9.0643	17.6699	22.2248	23.4956	24.064	2.63605	384.483	43.1363	0	24.064	50.0722	74.6166	1.21933	24.724	50.4522	73.9679	67.7061	26.7	22.5851	76.5044	28	64	75	65	115	7
0	3	1	2	3	0	1	0	1676.2	414.2	440	2.99669	3.65034	3.56574	6.19937	0.381978	0.137435	0.177914	9.15643	16.1627	20.2257	22.5057	24.6968	3.58471	377.24	60.0869	0	24.6968	50.9495	74.5977	1.11198	24.7607	50.9158	73.6718	71.9367	28.2815	22.275	77.4943	28	65	75	66	119	22
0	4	1	2	1	0	0	1	1592.2	354	434.6	3.13627	3.73304	3.02106	5.96161	0.326252	0.147355	0.139031	9.38934	12.5653	14.0797	24.2201	22.227	2.75149	385.632	43.8092	0	22.227	49.526	73.8584	-0.408127	22.6595	49.4858	73.48	66.1023	24.9785	14.8475	75.7799	22	60	72	64	109	19
0	4	1	2	1	0	0	1	1540.6	349.2	422.2	3.19831	3.88085	3.50666	6.30557	0.328027	0.123829	0.146962	7.1451	14.1693	13.3978	26.0428	22.6594	3.75918	401.216	57.914	0	22.6594	50.0518	72.9665	0.335364	23.2525	50.2477	72.361	65.0544	26.4186	18.4664	73.9572	23	60	71	62	105	21
0	4	1	2	1	0	0	1	1555	352.8	426.8	3.19563	3.84285	3.41797	6.32144	0.325543	0.12243	0.140226	8.23309	14.3979	12.5406	25.494	22.6944	4.1111	396.432	63.9276	0	22.6944	50.1314	73.2322	-0.197868	23.1589	50.2909	72.5299	64.252	26.8055	12.7741	74.506	25	63	72	65	108	14
0	1	3	1	2	1	0	0	1556.4	370	415.2	3.38186	3.71626	3.50054	6.27956	0.348828	0.117742	0.157441	7.1445	15.6699	14.23	23.9327	23.776	3.48004	372.489	54.1634	0	23.776	50.4416	73.3603	-0.018648	23.8045	50.3804	72.0977	62.4887	27.2561	14.6071	76.0673	26	63	74	64	112	25
0	1	3	1	2	1	0	0	1563.2	358.2	418.6	3.30307	3.85154	3.55738	6.37119	0.360828	0.125838	0.156529	7.07032	16.6949	12.6349	24.1844	22.9155	3.16931	378.051	49.5426	0	22.9155	49.6926	73.0289	-0.0895769	22.9533	50.0374	71.5815	62.1944	26.0849	14.3612	75.8156	25	60	72	64	110	4
0	1	3	1	2	1	0	0	1521.2	344.4	412.4	3.30268	3.97151	3.7369	6.48082	0.334476	0.117335	0.152236	6.02677	15.3844	12.9722	25.5743	22.6422	2.16643	389.036	32.9558	0	22.6422	49.7472	72.6387	-0.0499013	22.5998	49.8422	71.4685	61.4934	24.8086	12.4618	74.4257	23	61	72	63	108	151
0	2	3	1	1	0	0	1	1695.8	391.2	461.8	2.94998	3.79942	3.11018	5.95808	0.347372	0.161623	0.157644	8.88341	14.4358	11.1005	23.9343	23.0616	2.7029	405.877	45.8358	0	23.0616	50.2957	74.3816	0.123507	22.959	50.0262	73.061	58.6587	25.7645	12.3005	76.0657	26	62	73	64	112	25
0	2	3	1	1	0	0	1	1617.4	380.2	423.6	3.2282	3.84734	3.35878	6.15564	0.324597	0.140338	0.157756	7.20576	13.4624	13.4627	25.1963	23.5058	2.52437	407.525	40.8291	0	23.5058	49.6947	74.1047	-0.207788	23.1099	49.9907	72.6439	60.709	26.0302	13.2958	74.8037	25	61	72	64	108	25
0	2	3	1	1	0	0	1	1636.6	385.2	435.8	3.04312	3.86208	3.32229	6.07844	0.329124	0.144006	0.150071	7.42943	13.2482	10.8663	24.7535	23.5394	2.63105	405.116	43.0597	0	23.5394	50.1685	73.8975	0.20559	23.0398	50.3307	72.494	62.7653	26.1705	15.027	75.2465	25	61	73	64	109	24
0	3	3	2	3	0	1	0	1672.4	406.6	431.2	3.08881	3.80474	3.66082	6.32984	0.392847	0.145607	0.184199	9.58739	17.8106	24.0649	23.3215	24.3154	3.15761	390.029	52.8079	0	24.3154	50.0881	74.8106	0.851668	24.6333	50.4129	73.8037	69.7759	27.473	22.6793	76.6785	28	64	75	65	116	5
0	3	3	2	3	0	1	0	1630.6	399	407	3.16725	3.77144	4.10183	6.62038	0.364201	0.138927	0.193867	9.9247	15.5237	23.0867	23.6698	24.4815	1.94585	385.96	31.729	0	24.4815	49.4466	73.9065	1.26886	24.6039	49.5509	73.4298	70.7676	26.4274	21.1154	76.3302	26	63	74	64	115	9
0	3	3	2	3	0	1	0	1648.6	395.2	417.2	3.15977	3.72954	3.75482	6.38002	0.382293	0.144631	0.191224	10.3534	16.2651	23.796	23.1192	23.9766	2.63384	381.143	43.4215	0	23.9766	49.2828	74.318	0.768926	24.1473	49.5826	73.5921	69.9873	26.6104	22.7297	76.8808	27	63	74	65	116	8
0	4	3	2	1	0	0	1	1566.6	353.2	423.4	3.03595	3.99783	3.40117	6.29659	0.304039	0.147864	0.14554	10.3264	15.8521	10.4385	23.9139	22.5503	3.16743	374.635	49.6209	0	22.5503	49.578	73.5514	0.100782	22.9837	49.4768	72.7109	64.3266	25.7177	11.5013	76.0861	24	60	72	63	109	1
0	4	3	2	1	0	0	1	1609.4	366.8	434	3.08731	4.01501	3.43403	6.30029	0.299012	0.146373	0.151075	9.69279	13.9341	10.3119	24.4744	22.789	3.93853	393.891	63.3868	0	22.789	49.753	73.1127	-0.217989	22.6368	49.6767	72.2399	61.8482	26.7275	13.0666	75.5256	25	62	72	65	108	151
0	4	3	2	1	0	0	1	1559.8	349.8	421.6	3.2056	4.03101	3.56831	6.4901	0.30224	0.151273	0.154177	11.6557	14.3555	10.5788	23.5518	22.4284	3.97645	367.362	62.0247	0	22.4284	49.4572	73.6864	0.27172	22.7986	49.4657	73.2	66.7592	26.4049	12.1459	76.4482	25	61	71	64	109	151
1	1	1	1	2	1	0	0	1968.4	402.6	572.8	3.08529	3.19214	2.49225	5.22132	0.511218	0.192771	0.166595	13.1548	15.6542	6.27183	24.0929	20.4364	7.2358	474.245	142.429	0	20.4364	49.5445	70.6222	-0.75172	19.6623	49.7101	69.9942	60.3771	27.6722	8.55496	75.9071	27	54	71	63	126	134
1	1	1	1	2	1	0	0	2028	423.8	604	3.07303	3.10692	2.42869	5.17153	0.516029	0.202928	0.167633	12.7924	15.7278	6.87176	23.3416	20.8862	6.40897	473.367	129.974	0	20.8862	50.6856	70.7468	0.0579694	19.891	49.8652	70.3403	61.3239	27.2952	16.1741	76.6584	29	55	72	63	119	133
1	1	1	1	2	1	0	0	1987.6	406	584.2	3.07142	3.25129	2.68019	5.41444	0.515785	0.199845	0.172197	14.8325	15.6727	8.1743	22.7833	20.4272	6.17672	452.842	122.769	0	20.4272	49.8235	70.3045	-0.0629027	19.8939	49.5343	70.1272	60.4466	26.6039	9.78329	77.2167	27	55	73	62	128	134
1	2	1	1	1	0	0	1	1864.8	417.2	518	2.61712	3.20872	2.5199	4.96858	0.366121	0.16224	0.141394	13.2113	11.3501	5.97626	22.0656	22.3701	5.70185	411.48	106.328	0	22.3701	50.1483	73.1642	-0.214592	22.3805	50.3508	72.8436	61.7704	28.0719	8.04115	77.9344	26	60	75	63	130	27
1	2	1	1	1	0	0	1	1942.6	438.8	539	2.56685	3.25598	2.5176	4.97294	0.379412	0.178051	0.148723	14.1006	12.6821	10.84	23.7811	22.5924	4.19473	461.973	81.4868	0	22.5924	50.3362	73.212	-0.330015	22.2357	50.4915	73.0887	60.18	26.7871	9.84662	76.2189	24	60	73	63	128	138
1	2	1	1	1	0	0	1	1906.2	425.2	530.8	2.79718	3.35007	2.62821	5.18667	0.388675	0.174319	0.146902	13.7563	12.687	7.21655	23.3366	22.3081	4.91037	444.841	93.6015	0	22.3081	50.1502	72.4386	-0.142527	21.9699	50.1856	72.3319	60.5986	27.2185	10.4848	76.6634	24	58	74	63	128	140
1	3	1	2	3	0	1	0	1972.8	394	607.6	2.80252	2.97154	2.54374	5.12931	0.50663	0.158608	0.169776	9.34093	14.6918	14.581	23.9451	19.9686	7.13434	472.389	140.746	0	19.9686	50.7727	70.7654	-0.362285	19.0647	50.123	69.895	70.8305	27.1029	19.0283	76.0549	26	60	74	65	133	20
1	3	1	2	3	0	1	0	1942.4	391.8	602.4	2.97947	3.03367	2.70301	5.15896	0.501489	0.160004	0.168985	9.83933	14.0788	14.0672	23.0034	20.1701	7.11001	446.818	138.105	0	20.1701	51.182	70.9051	0.0370721	19.0884	49.9995	69.925	71.8288	27.2801	22.816	76.9966	26	58	74	64	129	19
1	3	1	2	3	0	1	0	1943.6	394	583.8	3.03305	3.12366	2.77722	5.31833	0.48938	0.163569	0.175476	9.4878	13.0395	15.1552	23.4954	20.2724	6.51381	456.656	126.602	0	20.2724	50.3098	70.4878	-0.192736	19.0177	49.6316	69.6951	71.9775	26.7862	22.1987	76.5046	26	59	73	64	4	19
1	4	1	2	1	0	0	1	1907.6	410.4	555.4	2.671	3.23875	2.71398	5.14855	0.386427	0.16777	0.162243	13.9083	12.3739	7.46123	22.637	21.5197	6.21878	431.823	118.629	0	21.5197	50.6258	72.9459	-0.283721	21.8404	50.3538	72.1929	59.9405	27.7385	11.6712	77.363	25	60	75	63	127	139
1	4	1	2	1	0	0	1	1942.8	412.6	556.2	2.69012	3.15565	2.59017	5.02887	0.390107	0.183592	0.161249	16.4167	11.5858	7.63405	21.4854	21.2295	5.22711	417.419	101.552	0	21.2295	49.8583	72.4351	-0.478014	20.5212	49.7468	71.9427	60.5098	26.4566	8.61056	78.5146	24	59	76	62	117	139
1	4	1	2	1	0	0	1	1968.6	414.6	574.4	2.63622	3.12896	2.55278	5.08513	0.41313	0.181394	0.160096	15.1845	12.2818	9.08885	21.2498	21.051	5.71642	418.323	112.533	0	21.051	50.2253	73.452	-0.162616	21.7514	49.8744	72.8502	60.314	26.7674	11.9936	78.7502	25	59	76	63	131	140
1	1	3	1	2	1	0	0	1908.8	398	560	3.13835	3.43494	2.74744	5.62143	0.480183	0.211308	0.174957	14.8617	14.7449	7.66258	23.0467	20.8505	5.42486	439.916	103.55	0	20.8505	50.186	71.6914	-0.254265	20.0352	49.6141	71.4615	61.2404	26.2753	9.97586	76.9533	25	53	71	62	124	136
1	1	3	1	2	1	0	0	1942.2	419.8	562.8	3.10321	3.31836	2.72011	5.54425	0.488139	0.187193	0.169193	12.288	15.5635	6.75431	22.8735	21.6106	6.42763	444.249	124.837	0	21.6106	50.5914	71.3697	0.745704	20.8585	50.2006	70.8892	60.2268	28.0383	13.5374	77.1265	29	56	74	64	127	137
1	1	3	1	2	1	0	0	1980.8	421.2	566.2	3.15424	3.3923	2.69855	5.47862	0.491622	0.205331	0.177428	14.4462	14.5232	8.2051	23.6207	21.2636	5.90857	467.879	117.037	0	21.2636	49.8442	71.2782	-0.494994	20.3184	49.5141	70.8867	60.6058	27.1722	9.76545	76.3793	28	55	71	62	127	132
1	2	3	1	1	0	0	1	1847.6	427.6	498.4	2.78802	3.414	2.89958	5.34739	0.357069	0.183714	0.164586	18.9584	11.4795	10.8812	22.2068	23.1416	4.23265	410.292	78.2024	0	23.1416	50.1228	73.3486	-0.176842	22.9474	49.5716	73.1769	62.2096	27.3743	9.6943	77.7932	26	59	74	61	117	139
1	2	3	1	1	0	0	1	1856.6	413.6	517.2	2.70689	3.42287	2.73895	5.34503	0.358648	0.191379	0.159709	17.0033	11.4071	8.6532	21.5304	22.2688	4.59006	399.733	85.219	0	22.2688	50.1264	73.5591	-0.228441	22.5784	49.6609	73.4614	62.0315	26.8589	10.1165	78.4696	25	59	75	62	131	140
1	2	3	1	1	0	0	1	1841.8	423	496	2.6465	3.50163	2.92269	5.46607	0.346486	0.175846	0.170249	16.3516	11.9313	10.8004	22.9994	22.9621	4.48427	423.603	82.5913	0	22.9621	49.8899	72.9734	-0.26299	22.833	49.5247	72.9124	60.6079	27.4463	8.53068	77.0006	25	59	74	61	130	137
1	3	3	2	3	0	1	0	1904.6	375	574.4	3.09441	3.07683	2.67793	5.33105	0.512798	0.171434	0.176558	8.69258	14.634	15.0027	23.6996	19.661	6.38848	451.383	121.675	0	19.661	49.8377	71.0038	-1.33051	18.4957	49.206	69.9758	71.4175	26.0494	21.4783	76.3004	25	56	73	63	129	9
1	3	3	2	3	0	1	0	1908.4	378.4	579.6	3.05303	3.06739	2.61855	5.15823	0.502704	0.159893	0.163162	8.4531	15.6507	13.3002	23.5832	19.8255	6.58087	450.062	125.589	0	19.8255	50.1988	70.7061	-0.386391	18.9987	49.1088	69.636	70.551	26.4064	21.8778	76.4168	26	55	73	64	128	22
1	3	3	2	3	0	1	0	1909	388.6	573.6	3.05752	3.12024	2.79793	5.33858	0.484519	0.148739	0.173968	7.82945	14.0328	13.0542	24.0554	20.3455	6.69045	459.217	127.721	0	20.3455	50.3941	70.7917	-0.289261	19.5349	49.8462	69.7951	71.8668	27.036	21.5978	75.9446	27	58	74	64	128	20
1	4	3	2	1	0	0	1	1824.2	390.2	519.6	2.81293	3.5368	3.09206	5.61572	0.356488	0.172436	0.175493	15.8554	11.4597	9.23968	21.5677	21.3905	5.71706	393.438	104.291	0	21.3905	49.8716	72.962	-0.0211825	21.8947	49.9902	72.5774	63.603	27.1076	14.502	78.4323	24	59	75	61	118	139
1	4	3	2	1	0	0	1	1864.8	388.2	543.8	2.81559	3.41703	3.07241	5.5573	0.382004	0.184013	0.181689	15.8581	12.3692	7.77341	21.2423	20.8176	6.02495	396.126	112.353	0	20.8176	49.9772	72.7245	-0.0652239	21.6646	49.627	71.2939	61.2307	26.8426	17.0779	78.7577	25	58	76	61	129	141
1	4	3	2	1	0	0	1	1880.2	391.6	545.8	2.83595	3.48802	3.09891	5.59689	0.377122	0.178987	0.183945	13.7076	12.4507	9.49974	22.4969	20.8348	6.10109	422.987	114.713	0	20.8348	49.8612	72.7485	-0.412588	21.6415	49.5306	70.7724	60.0834	26.9359	10.5618	77.5031	25	57	75	60	127	139
2	1	1	1	2	1	0	0	1642	356.2	466.8	3.20934	2.99919	3.47196	6.02785	0.409157	0.125789	0.163458	15.0459	10.1301	13.7285	20.6777	21.616	7.78364	339.527	127.807	0	21.616	50.0607	72.0857	0.580578	21.7193	50.2798	71.9287	68.7132	29.3997	15.0937	79.3223	31	58	77	62	1	146
2	1	1	1	2	1	0	0	1593.2	332	471.2	3.50695	3.22221	3.92648	6.52055	0.404568	0.123885	0.168079	15.4163	11.2865	13.5373	21.0469	20.8039	8.11092	335.319	129.223	0	20.8039	50.3677	71.6229	0.657353	20.9727	50.7275	71.3403	75.1161	28.9149	17.8095	78.9531	31	59	76	60	149	41
2	2	1	1	1	0	0	1	1736	389.8	453.8	3.17502	3.32643	3.35266	6.34584	0.421556	0.129195	0.15542	15.527	8.68979	15.61	24.1621	22.449	6.36284	419.455	110.459	0	22.449	48.5924	70.8319	0.138956	22.53	49.3896	69.9213	63.7399	28.8118	11.465	75.8379	26	51	75	60	134	42
2	2	1	1	1	0	0	1	1755.8	391.4	472.2	3.21559	3.2493	3.611	6.30083	0.442776	0.15312	0.179889	17.0381	9.65781	12.753	21.6841	22.2614	5.58064	380.73	97.985	0	22.2614	49.1706	72.5308	0.581228	21.9893	49.9008	71.9147	65.5835	27.8421	10.4933	78.3159	26	49	75	60	136	40
2	2	1	1	1	0	0	1	1663.6	364.6	461.6	3.02042	3.24614	3.42796	6.26376	0.388985	0.149073	0.174127	15.5357	10.6508	11.399	20.8379	21.8553	6.31148	346.66	104.998	0	21.8553	49.6294	72.6854	0.627741	21.9052	50.4914	71.4743	63.8932	28.1667	12.9021	79.1621	27	54	77	61	138	1
2	3	1	2	3	0	1	0	1754.6	411	474.8	3.48342	3.14365	3.66985	6.12256	0.475991	0.121505	0.196355	17.4898	13.5906	22.6669	21.4762	23.4161	6.33346	376.822	111.127	0	23.4161	50.4948	72.1166	1.08936	22.4959	49.9637	72.2136	72.2065	29.7496	21.4032	78.5238	31	60	76	62	151	145
2	3	1	2	3	0	1	0	1652.8	382.6	436	3.41483	3.42421	3.94461	6.40918	0.414206	0.127246	0.194631	16.7758	15.5538	24.3846	21.419	23.1496	5.55673	354.014	91.8416	0	23.1496	49.5328	72.0072	0.597696	21.7589	49.4864	71.6967	73.3451	28.7063	22.1958	78.581	30	59	75	63	2	147
2	3	1	2	3	0	1	0	1687.6	385.8	472	3.3655	3.09978	3.68343	6.15235	0.466423	0.13211	0.196789	16.6426	14.5381	22.0621	20.4258	22.8415	6.49378	344.705	109.589	0	22.8415	50.8319	72.2377	1.30064	21.9876	49.8759	72.2674	74.4005	29.3353	22.8037	79.5742	31	59	77	64	4	149
2	4	1	2	1	0	0	1	1854.4	392.8	526.8	3.41316	3.34335	3.25435	6.1563	0.503104	0.140072	0.179566	15.9804	10.435	14.7344	23.3668	21.1804	5.78087	433.314	107.2	0	21.1804	49.5934	70.49	0.0727957	21.5906	50.4163	70.4199	64.1388	26.9613	12.5854	76.6332	27	59	76	60	135	40
2	4	1	2	1	0	0	1	1714.8	334.2	515.6	3.39871	3.21443	3.53806	6.2458	0.459846	0.143673	0.177683	18.0953	8.04622	17.5787	20.7842	19.4848	7.23772	356.407	124.112	0	19.4848	49.5526	70.9117	-0.0786351	20.0702	50.0066	70.407	68.1592	26.7226	13.4818	79.2158	27	59	76	59	151	39
2	4	1	2	1	0	0	1	1677	333.2	504.4	3.51483	3.30173	3.60629	6.43505	0.438387	0.137175	0.173043	15.4457	9.7848	16.4591	22.511	19.8796	6.89072	377.509	115.557	0	19.8796	49.9295	70.4232	-0.0978572	19.8471	50.2597	69.9341	62.2622	26.7703	13.1979	77.489	27	57	74	60	136	39
2	1	3	1	2	1	0	0	1656.8	382.4	449.2	3.3598	3.26094	3.95956	6.42793	0.42038	0.121911	0.174381	14.057	11.3254	14.858	21.1574	23.0834	6.39119	350.536	105.889	0	23.0834	50.1918	71.6912	0.502062	22.9514	50.7408	71.7487	69.7442	29.4746	14.4892	78.8426	31	60	77	62	139	42
2	1	3	1	2	1	0	0	1658.8	376	465	3.30131	3.14087	3.53709	6.13242	0.431116	0.136161	0.176032	16.0057	11.5188	13.8591	19.6597	22.6427	6.79173	326.115	112.661	0	22.6427	50.6786	73.5181	0.580644	22.2106	51.1	73.0409	69.6847	29.4345	20.8237	80.3403	31	55	78	63	142	42
2	1	3	1	2	1	0	0	1606.2	361.2	443	3.57151	3.30569	4.10731	6.58859	0.408382	0.124683	0.18592	13.837	9.75513	13.0536	20.7628	22.4845	7.1767	333.491	115.272	0	22.4845	50.0799	72.8642	0.291987	21.7796	50.4584	71.4196	71.271	29.6612	17.1564	79.2372	32	58	77	63	1	41
2	2	3	1	1	0	0	1	1636.4	366.2	455.8	3.37323	3.56386	3.72359	6.84866	0.384951	0.157923	0.1722	19.0424	10.5832	12.7653	20.145	22.3662	5.63723	329.653	92.2476	0	22.3662	50.2273	73.4122	0.191183	22.2718	50.6311	72.6556	65.0575	28.0034	15.1189	79.855	27	59	76	61	140	147
2	2	3	1	1	0	0	1	1633.6	369.4	437.4	3.50046	3.58147	3.90635	6.6274	0.411611	0.136684	0.18004	16.2506	9.84589	15.8682	20.6439	22.6132	5.9055	337.239	96.4722	0	22.6132	49.3836	72.6362	0.905487	22.5641	49.9552	71.4739	62.857	28.5187	12.7742	79.3561	29	59	75	62	1	43
2	2	3	1	1	0	0	1	1657.4	379.6	459.6	3.51553	3.69966	4.0677	6.94393	0.433583	0.146339	0.184099	15.4283	11.018	15.5286	20.5375	22.908	6.32526	340.389	104.835	0	22.908	50.6355	73.0926	1.09933	23.1228	51.0298	71.8902	63.1617	29.2332	16.2017	79.4625	32	53	78	64	1	46
2	3	3	2	3	0	1	0	1676.2	372.2	463.4	3.36695	3.13306	3.56821	6.09509	0.464183	0.11726	0.183147	15.4599	13.4129	22.9886	21.5879	22.1784	5.69168	361.857	95.404	0	22.1784	49.8353	72.1657	0.361214	21.576	49.3301	72.3781	73.2938	27.8701	22.5659	78.4121	29	60	76	64	3	148
2	3	3	2	3	0	1	0	1641.4	375.2	455.2	3.58796	3.41804	4.08883	6.64717	0.443953	0.125693	0.203068	17.8229	14.4443	21.3784	21.3353	22.8488	6.97342	350.197	114.462	0	22.8488	50.5932	72.0806	0.513115	21.9035	50.4422	71.593	72.9598	29.8222	23.8777	78.6647	31	60	77	63	4	1
2	3	3	2	3	0	1	0	1690.8	397.6	450.4	3.34459	3.16306	3.56146	6.03024	0.453597	0.108639	0.182434	16.4865	13.6472	20.5413	21.2819	23.5059	5.57785	359.834	94.3102	0	23.5059	50.1487	73.0719	0.992148	22.1426	50.043	72.3592	73.2614	29.0838	22.9229	78.7181	32	59	78	64	151	150
2	4	3	2	1	0	0	1	1704	366.4	489.8	3.34481	3.5286	3.46271	6.54574	0.443584	0.150155	0.173507	18.1227	9.31655	16.9249	21.7809	21.5292	5.92864	371.146	101.024	0	21.5292	50.2606	72.0948	-0.27919	21.9167	50.4015	72.2653	64.6233	27.4578	15.0881	78.2191	29	57	78	63	134	42
2	4	3	2	1	0	0	1	1648.4	330.4	494.4	3.45419	3.67138	3.74656	6.76838	0.410867	0.14625	0.173947	16.2371	10.6201	15.7454	22.7871	20.048	5.98696	375.622	98.689	0	20.048	50.0341	70.9448	-0.359839	20.4286	50.0393	70.5883	63.7125	26.035	16.0268	77.2129	28	56	75	61	137	40
2	4	3	2	1	0	0	1	1638	315.2	508.2	3.6549	3.80442	3.79832	6.73553	0.417159	0.149612	0.180795	15.9506	10.2989	19.2605	21.9908	19.247	6.81012	360.209	111.55	0	19.247	50.2746	71.368	-0.928522	20.0091	50.7075	71.1434	64.0152	26.0571	14.285	78.0092	26	56	75	59	113	39
3	1	1	1	2	1	0	0	1822	461.2	437	2.84796	2.94489	2.46111	5.15609	0.41722	0.13131	0.134366	17.0085	13.6791	14.8724	19.133	25.2787	4.54909	348.603	82.8844	0	25.2787	49.2848	74.8975	0.119919	25.7733	49.7009	74.9761	73.4383	29.8278	19.9824	80.867	32	62	76	64	116	39
3	1	1	1	2	1	0	0	1803.2	464.2	420.2	2.90297	3.0887	2.71231	5.21182	0.406877	0.128924	0.132053	17.4141	13.6378	13.9498	19.4345	25.7488	3.97653	350.442	71.7047	0	25.7488	49.0474	75.3074	0.172115	26.4083	48.9396	74.9327	73.441	29.7253	19.4	80.5655	32	61	76	65	117	37
3	1	1	1	2	1	0	0	1782.6	446.4	438.8	2.94855	3.14417	2.7747	5.34174	0.409673	0.133346	0.132354	17.6476	14.8725	14.8643	19.4356	25.0496	3.61197	346.459	64.3869	0	25.0496	49.6529	74.6057	-0.258001	25.5079	49.4813	74.3312	71.732	28.6616	17.1263	80.5644	31	62	76	64	116	39
3	2	1	1	1	0	0	1
3	2	1	1	1	0	0	1
3	2	1	1	1	0	0	1
3	3	1	2	3	0	1	0	1952.4	497	463.6	3.1328	3.00403	2.87169	5.47866	0.4872	0.118213	0.16454	17.5321	17.8614	20.7066	19.1793	25.472	3.53299	374.456	68.9781	0	25.472	49.2032	74.7027	0.960988	24.1854	48.6092	73.473	74.7117	29.005	23.6244	80.8207	33	68	74	64	144	151
3	3	1	2	3	0	1	0	1872.8	488.8	433	2.78782	3.03931	2.74029	5.25423	0.4313	0.110503	0.158501	14.4897	16.489	18.9691	18.2258	26.095	3.86491	341.332	72.382	0	26.095	49.2086	75.9916	1.02663	25.322	49.0666	74.8193	74.9707	29.9599	24.8822	81.7742	32	67	77	65	139	151
3	3	1	2	3	0	1	0	1913	511	422.6	2.80327	2.83385	2.64184	5.12327	0.457429	0.108175	0.150754	15.8792	16.6296	19.7011	18.4434	26.7095	3.26184	352.822	62.3989	0	26.7095	48.8187	75.6967	1.33627	25.4242	48.9068	74.8582	75.3094	29.9713	26.1532	81.5566	33	66	77	64	144	151
3	4	1	2	1	0	0	1	1874.8	450.2	480.2	2.9309	2.97216	2.62048	5.10134	0.412136	0.141199	0.12948	18.8344	12.8342	13.6306	19.2074	24.0146	4.3046	360.101	80.7027	0	24.0146	49.6341	74.8468	0.0354263	23.4677	49.7739	73.7392	70.7105	28.3192	17.7052	80.7926	31	65	75	63	116	40
3	4	1	2	1	0	0	1	1838.8	452.8	450	2.77308	3.06392	2.84344	5.28053	0.381605	0.118546	0.128121	17.271	12.3238	13.132	21.4066	24.6309	4.49324	393.625	82.6216	0	24.6309	49.101	73.4701	0.280194	24.0318	49.0482	72.02	67.5673	29.1241	19.2272	78.5934	31	64	74	63	113	40
3	4	1	2	1	0	0	1	1778.8	423.2	470.4	2.82799	3.21873	2.97641	5.43996	0.373211	0.124652	0.128566	17.3532	12.3632	14.4968	20.1636	23.7692	4.82945	358.669	85.9062	0	23.7692	50.2209	74.3392	0.350153	24.2153	50.3224	73.5414	69.2746	28.5987	19.5572	79.8364	30	64	76	63	115	41
3	1	3	1	2	1	0	0	1734.2	433.8	414	3.20466	3.29738	3.15231	5.79209	0.4258	0.124404	0.155016	19.2829	15.3349	13.7552	18.7979	25.0272	5.97611	325.994	103.638	0	25.0272	48.8984	75.317	0.0816473	25.4553	49.29	74.3915	73.0059	31.0034	23.1105	81.2021	35	61	76	64	117	44
3	1	3	1	2	1	0	0	1795.4	477.2	414.6	3.00088	3.10649	2.91913	5.50591	0.429883	0.115576	0.146277	19.9404	15.8438	17.3958	18.8412	26.5658	5.44308	338.275	97.7251	0	26.5658	49.6669	76.3012	0.374687	26.7945	49.9785	75.5239	72.2766	32.0089	20.3975	81.1588	35	63	77	65	117	46
3	1	3	1	2	1	0	0	1792.2	483.4	398.6	2.93514	3.11201	2.79049	5.41755	0.411512	0.123439	0.141479	18.3171	14.8486	14.4443	19.0052	26.9613	3.80414	340.612	68.1779	0	26.9613	49.2139	76.4343	0.537988	26.3272	49.5649	75.7262	71.9769	30.7654	21.443	80.9948	34	64	76	65	117	38
3	2	3	1	1	0	0	1	1855.6	460.6	455.8											21.1771	24.8186	3.05424	392.962	56.6744	0	24.8186	49.3759	74.8611	-0.379656	24.0977	49.777	73.1003	69.5985	27.8729	14.1043	78.8229
3	2	3	1	1	0	0	1	1777.6	476.2	416.2											20.7919	26.7982	2.80683	369.597	49.8942	0	26.7982	50.208	75.7015	0.419493	25.8754	49.8395	74.3024	67.0051	29.605	16.743	79.2081
3	2	3	1	1	0	0	1	1796.4	468.4	430.4											19.9509	26.0749	4.12997	358.398	74.1908	0	26.0749	50.0323	75.4802	0.0287507	25.4062	50.2427	74.3037	69.848	30.2049	17.8734	80.0491
3	3	3	2	3	0	1	0	1813	485.4	408.4	2.94151	3.3358	2.83031	5.68243	0.440695	0.108074	0.154812	15.2556	16.2907	15.7447	19.6928	26.7889	2.15577	357.03	39.0841	0	26.7889	49.3099	77.2962	1.4732	25.8686	48.9482	75.6718	74.8595	28.9447	24.1436	80.3072	32	65	77	65	118	151
3	3	3	2	3	0	1	0	1871.8	490.8	419.8	3.29204	3.05277	2.84114	5.59093	0.519786	0.120042	0.160193	14.7012	15.8747	20.7118	19.3044	26.2147	3.90933	361.34	73.1748	0	26.2147	48.6484	75.958	1.27802	25.2278	48.5399	74.3801	74.3259	30.124	23.4705	80.6956	33	65	76	65	118	1
3	3	3	2	3	0	1	0	1759.4	456.4	427.4	3.07082	3.07928	3.23158	5.84062	0.41419	0.0982751	0.167602	14.5136	17.7418	20.3787	19.3725	25.9203	5.05447	340.84	88.9283	0	25.9203	50.1942	75.8408	1.235	25.1947	49.8271	74.7727	73.5928	30.9747	23.2742	80.6275	34	67	78	66	1	149
3	4	3	2	1	0	0	1	1789	456.2	420.4	2.60545	3.29457	2.95788	5.66498	0.352066	0.135579	0.153701	18.3369	13.2036	9.76641	20.4049	25.5243	3.71813	365.044	66.5173	0	25.5243	49.0149	74.8936	0.581703	25.1932	49.4418	73.9272	70.5425	29.2425	20.2493	79.5951	31	62	73	64	115	40
3	4	3	2	1	0	0	1	1721.2	438.4	417.8	2.82728	3.42872	3.195	5.77548	0.342166	0.129732	0.138164	17.1883	13.4708	8.90545	19.8993	25.4802	3.71439	342.508	63.9321	0	25.4802	49.7508	75.2392	0.326986	24.8694	49.8242	74.5296	70.357	29.1946	18.7339	80.1007	31	63	74	63	114	41
3	4	3	2	1	0	0	1	1753.6	415.6	454.6	2.88609	3.47017	3.21808	5.82863	0.363799	0.135988	0.149479	20.3809	15.2612	10.8996	20.4627	23.7054	4.67184	358.833	81.9254	0	23.7054	49.6278	73.9473	0.242821	23.6917	49.2894	73.1344	70.993	28.3772	18.6611	79.5373	29	62	74	61	114	39
4	1	1	1	2	1	0	0	1540.4	368	412.2	3.31711	3.16421	3.21834	5.78324	0.396039	0.0902059	0.130722	11.4312	12.6091	25.0665	18.6043	23.8721	7.93062	286.581	122.163	0	23.8721	50.646	71.9188	0.200081	23.0282	50.1565	72.5762	70.9512	31.8028	18.8428	81.3957	31	67	80	71	121	33
4	1	1	1	2	1	0	0	1620.8	372.8	439.8	3.28135	3.09361	3.02549	5.54252	0.403536	0.108943	0.133723	12.4385	11.2549	27.4874	18.7776	23.0168	7.71316	304.348	125.015	0	23.0168	50.1399	71.3783	0.272679	22.2532	49.6091	72.2575	71.3995	30.73	20.4028	81.2224	30	65	79	66	123	35
4	1	1	1	2	1	0	0	1593.2	359.8	443.4	3.32104	3.10419	3.05769	5.59244	0.417116	0.102507	0.132903	12.0322	13.4213	27.1675	18.1536	22.5841	8.03176	289.224	127.962	0	22.5841	50.4147	72.1659	0.187928	22.3819	49.8252	72.769	69.6856	30.6158	18.031	81.8464	30	66	79	66	121	33
4	2	1	1	1	0	0	1	1534.4	339	420.4	3.36153	3.2713	3.41442	5.92077	0.375205	0.098644	0.135182	14.1669	13.2599	28.772	20.0175	22.0986	6.25911	307.149	96.0398	0	22.0986	49.4959	72.7727	-0.130543	21.7446	49.0145	72.4354	67.9627	28.3578	13.5596	79.9825	28	64	78	66	116	28
4	2	1	1	1	0	0	1	1575.4	374.2	415.2	3.24419	3.1133	3.10028	5.56278	0.358223	0.0895207	0.121334	14.2674	11.118	28.7265	19.9366	23.7566	6.40979	314.081	100.98	0	23.7566	50.1095	73.6137	-0.342865	23.684	49.6049	73.2733	68.0045	30.1664	14.5652	80.0634	29	68	79	68	118	34
4	2	1	1	1	0	0	1	1614	380	423	3.21638	3.11435	3.13059	5.60959	0.373447	0.0976212	0.128449	14.1944	12.9123	26.035	19.9676	23.5521	6.07224	322.277	98.006	0	23.5521	49.7528	73.0817	0.859421	23.1512	49.0167	72.7125	67.9154	29.6243	14.3497	80.0324	29	68	79	67	118	31
4	3	1	2	3	0	1	0	1527.2	376.4	413.4	3.54031	3.24654	3.74662	6.25109	0.402314	0.066799	0.156932	15.8149	14.21	31.7602	19.1935	24.6324	8.2343	293.123	125.754	0	24.6324	51.7079	73.0929	1.55421	24.174	51.4698	73.6565	75.0812	32.8667	25.6396	80.8065	33	74	81	73	1	33
4	3	1	2	3	0	1	0	1480.4	349.8	402	3.52116	3.32355	3.79552	6.28011	0.394947	0.0678027	0.150939	15.1249	14.3999	33.0184	19.3899	23.6257	7.43966	287.048	110.137	0	23.6257	50.7911	72.2834	0.945994	23.4691	50.1175	73.4254	74.5991	31.0653	23.9419	80.6101	31	70	79	70	123	28
4	3	1	2	3	0	1	0	1559	363.8	434.2	3.45098	3.21977	3.47197	6.05809	0.423548	0.0812934	0.152165	16.8993	15.1081	32.4364	19.4873	23.3361	7.39036	303.807	115.216	0	23.3361	51.1867	72.4052	0.810746	23.5091	50.3543	72.9197	74.8208	30.7264	25.6279	80.5127	31	71	80	70	123	29
4	4	1	2	1	0	0	1	1554.8	338.2	437	3.2647	3.28091	3.44135	5.90215	0.327598	0.103526	0.140709	14.2377	15.0366	23.1812	20.3809	21.7464	6.44557	316.882	100.216	0	21.7464	49.8462	71.5102	-1.19837	21.6452	49.4299	71.3284	67.6704	28.192	15.6825	79.6191	27	65	77	66	115	29
4	4	1	2	1	0	0	1	1561.4	352.4	428.4	3.33196	3.34867	3.42037	5.95914	0.332017	0.100935	0.137702	14.9042	15.5179	20.7079	20.347	22.5714	6.29739	317.698	98.3274	0	22.5714	50.002	71.8003	-1.27926	22.0429	48.9241	71.4529	67.9086	28.8688	16.3962	79.653	29	67	78	68	115	32
4	4	1	2	1	0	0	1	1609.4	356.4	436.4	3.08081	3.37328	3.27425	5.73159	0.316155	0.110518	0.136962	16.5254	14.3317	21.3523	20.7825	22.1425	6.4263	334.474	103.425	0	22.1425	49.2572	71.9753	-0.760091	22.0802	48.7976	71.5254	68.5665	28.5687	16.668	79.2175	29	67	77	67	114	32
4	1	3	1	2	1	0	0	1545.8	373	401.4	3.45355	3.54432	3.70414	6.33964	0.398924	0.102752	0.149726	14.0198	13.7804	25.7062	19.3458	24.1337	5.47309	299.048	84.603	0	24.1337	50.0994	72.4755	-0.182614	22.7899	49.2569	72.9929	69.3485	29.6068	18.0694	80.6542	29	65	78	70	118	30
4	1	3	1	2	1	0	0	1591.6	368.2	436	3.6071	3.49318	3.52665	6.23911	0.433053	0.0984838	0.148145	14.4325	13.5065	27.2168	20.3609	23.1393	5.46738	324.064	87.0188	0	23.1393	50.5227	71.7164	-0.534957	22.2825	49.9981	72.4287	69.9944	28.6066	17.4149	79.6391	28	66	78	66	117	30
4	1	3	1	2	1	0	0	1526.4	345.4	428.8	3.69686	3.47548	3.6011	6.31948	0.427236	0.10542	0.147604	14.4581	13.7562	28.7226	19.431	22.6273	7.09931	296.594	108.364	0	22.6273	50.7182	71.6323	-0.516638	21.9194	49.2769	72.1937	69.4605	29.7266	16.6271	80.569	29	65	79	67	119	31
4	2	3	1	1	0	0	1	1567.4	368	414.2	3.29474	3.49248	3.53625	6.07073	0.378204	0.0986228	0.138116	13.868	14.702	27.9851	19.9032	23.4837	5.00609	311.963	78.4655	0	23.4837	49.9133	73.9293	-0.435744	23.2323	48.6153	73.5495	66.8148	28.4898	15.5375	80.0968	28	64	78	65	116	30
4	2	3	1	1	0	0	1	1576.8	378.4	414.8	3.45733	3.26485	3.52524	6.04376	0.394565	0.0840403	0.135171	16.1182	14.6205	34.1267	19.8673	24.0004	5.46432	313.267	86.1614	0	24.0004	50.3001	74.6491	-0.256712	23.9081	48.8817	74.224	69.121	29.4647	15.099	80.1327	28	67	78	66	116	27
4	2	3	1	1	0	0	1	1551	381.6	403.8	2.9534	3.35309	3.53771	5.87194	0.300187	0.102275	0.134847	15.9148	12.261	21.0067	19.4114	24.6016	4.87045	301.071	75.5407	0	24.6016	50.634	74.9805	-0.735103	24.4968	49.3844	74.5819	66.456	29.472	15.4829	80.5886	29	66	79	66	116	33
4	3	3	2	3	0	1	0	1514.8	366	411.8	3.40597	3.40638	3.70748	6.27229	0.366395	0.0875033	0.152182	17.6076	13.3203	30.1856	18.5205	24.1473	6.89259	280.548	104.409	0	24.1473	51.3391	73.5421	0.810399	23.8276	50.5686	73.7552	76.4087	31.0398	20.817	81.4795	32	71	80	70	2	32
4	3	3	2	3	0	1	0	1552.8	370.2	418	3.40742	3.29809	3.43483	5.98415	0.401748	0.0996616	0.151305	17.3099	13.3128	29.8454	19.2353	23.8352	6.30908	298.685	97.9675	0	23.8352	50.7623	73.6517	0.599278	23.4311	49.1906	73.8579	75.1826	30.1443	24.2233	80.7647	31	69	79	70	122	28
4	3	3	2	3	0	1	0	1549.6	382.4	406.8	3.35994	3.17364	3.39526	5.98081	0.407904	0.0801683	0.148445	16.871	13.3988	33.725	19.5448	24.6879	6.4374	302.866	99.7539	0	24.6879	50.926	73.7749	0.88992	24.5074	49.8576	74.1323	74.7993	31.1253	25.1219	80.4552	31	71	79	71	121	30
4	4	3	2	1	0	0	1	1610	370.8	434.8	2.95718	3.37295	3.3508	5.77625	0.310494	0.103622	0.141215	16.4685	15.5694	17.6429	20.024	23.0338	6.55063	322.386	105.465	0	23.0338	50.0419	72.8303	-0.611734	23.3164	49.2581	72.4677	67.5155	29.5845	16.2534	79.976	29	67	77	64	114	31
4	4	3	2	1	0	0	1	1582.4	350	438	2.91501	3.64279	3.61168	6.07724	0.278767	0.124837	0.154822	15.6375	15.4036	13.648	20.4705	22.115	5.84975	323.926	92.5664	0	22.115	49.7959	72.7318	-0.813555	21.9125	48.6052	72.2246	66.2205	27.9648	16.1725	79.5295	29	63	76	63	113	31
4	4	3	2	1	0	0	1	1558.4	355.6	421.2	3.09415	3.68313	3.64977	6.12306	0.287273	0.11388	0.148286	17.8425	15.9933	18.4715	21.8485	22.8229	5.86297	340.487	91.3685	0	22.8229	49.8439	72.2123	-0.523277	22.7827	48.9999	71.9819	66.7038	28.6859	16.8735	78.1515	29	64	77	66	113	33
6	1	1	1	2	1	0	0	1530.8	359.8	405.2	2.84439	3.11866	3.22111	5.47518	0.311302	0.11059	0.130885	13.494	11.2753	13.7701	22.3281	23.5047	4.68912	341.799	71.7811	0	23.5047	49.9737	74.5092	0.246153	24.1446	50.7311	74.1167	66.8203	28.1938	15.3841	77.6719	26	53	73	62	113	18
6	2	1	1	1	0	0	1	1643.8	373.4	454.4	3.14635	3.05422	3.3343	5.65073	0.37601	0.112837	0.14326	13.9144	10.2291	21.8501	21.6061	22.7157	7.33686	355.162	120.603	0	22.7157	50.3537	73.8773	-0.412463	23.9154	50.0227	73.9659	66.4468	30.0525	13.4491	78.3939	25	55	74	65	115	3
6	2	1	1	1	0	0	1	1632.4	349.4	466.8	3.13867	3.11804	3.39204	5.82273	0.368102	0.139589	0.149998	15.4719	11.5766	16.9982	20.5205	21.4086	6.32254	334.976	103.209	0	21.4086	50.0043	73.6027	-0.236578	22.9605	50.3241	73.544	66.3079	27.7311	13.8867	79.4795	25	51	74	64	115	151
6	2	1	1	1	0	0	1	1635	378.4	440.8	3.2436	3.27463	3.57298	5.99466	0.370928	0.132884	0.155912	15.087	10.0501	20.6196	21.3245	23.1417	5.10061	348.656	83.3949	0	23.1417	50.0999	73.9927	-0.12336	23.4333	50.5313	73.988	66.2984	28.2424	16.4363	78.6755	25	56	74	65	114	5
6	3	1	2	3	0	1	0	1706	415.4	439.4	2.61461	3.11321	2.70833	5.21892	0.366994	0.131063	0.131725	14.1231	12.2245	22.5899	23.8908	24.3502	3.61103	407.577	61.6042	0	24.3502	50.101	75.9085	1.0069	24.8729	50.9959	75.6405	69.6905	27.9613	19.6541	76.1092	25	54	73	65	141	23
6	3	1	2	3	0	1	0	1718.6	409.8	452.2	2.91275	3.13672	2.7458	5.36614	0.39812	0.140865	0.140833	15.7285	11.5868	22.6474	22.7184	23.8353	3.02965	390.438	52.0675	0	23.8353	50.1534	75.7578	0.491057	24.9546	51.1875	75.3259	70.0978	26.865	18.5437	77.2816	25	54	72	65	143	23
6	4	1	2	1	0	0	1	1787	414.8	494.2	2.75565	3.0437	2.74115	5.25257	0.37634	0.16444	0.140271	14.4745	10.1343	14.8888	20.9611	23.2086	5.59662	374.575	100.012	0	23.2086	50.8569	74.5516	-0.243009	23.8039	50.8316	73.6623	66.5252	28.8053	17.9627	79.0389	27	52	75	60	114	19
6	4	1	2	1	0	0	1	1767.4	411.6	486.2	2.86394	3.12809	3.01639	5.44398	0.400883	0.150371	0.150835	15.336	11.7684	13.6071	21.6799	23.2855	6.10794	383.171	107.952	0	23.2855	50.79	74.6287	-0.228188	24.0864	51.1854	73.865	66.2879	29.3935	16.4243	78.3201	27	52	76	62	113	21
6	4	1	2	1	0	0	1	1745.6	395.6	481.8	2.83877	3.16105	3.01226	5.53628	0.384702	0.165932	0.147707	15.0182	11.4262	13.5457	21.699	22.6577	5.78084	378.779	100.91	0	22.6577	50.2618	73.6858	-0.232165	23.6266	50.4183	72.5866	64.8812	28.4386	20.058	78.301	26	51	76	64	114	151
6	1	3	1	2	1	0	0	1567	379.2	405.2	3.06012	3.5731	3.48976	6.08982	0.343113	0.130563	0.147689	17.7911	13.2946	13.9484	22.5381	24.1992	3.55816	353.172	55.7564	0	24.1992	50.0535	74.756	0.446378	24.7575	50.4214	74.7695	70.5374	27.7574	16.5005	77.4619	27	56	73	63	114	25
6	1	3	1	2	1	0	0	1558.4	368.2	407.4	3.19456	3.44944	3.69073	6.15822	0.36281	0.11784	0.157948	15.8264	12.9392	16.5431	21.9825	23.6243	4.7684	342.576	74.3107	0	23.6243	49.7723	74.3573	0.153916	24.3623	50.1615	74.2764	67.8403	28.3927	15.5516	78.0175	27	57	73	62	116	25
6	1	3	1	2	1	0	0	1600.2	368.2	437.8	3.01846	3.34413	3.60007	5.99685	0.350106	0.141939	0.165283	18.1957	12.2802	12.968	21.2359	23.0115	4.56096	339.817	72.9844	0	23.0115	50.3722	74.6463	-0.34334	24.0484	50.6727	74.3269	69.0927	27.5725	17.7133	78.7641	27	53	73	63	115	23
6	2	3	1	1	0	0	1	1539.4	355.6	426.6	3.11544	3.31118	3.71535	6.25553	0.337854	0.12325	0.155735	13.0883	11.614	20.3104	20.1422	23.1259	5.92271	310.069	91.1742	0	23.1259	50.8303	74.8402	-0.0325309	24.5879	50.5972	74.6339	65.652	29.0486	15.7677	79.8578	27	55	76	64	117	21
6	2	3	1	1	0	0	1	1585.4	364.6	423	3.20756	3.28603	3.81997	6.23981	0.352656	0.132204	0.169065	14.5488	11.3724	18.9948	20.1733	23.0281	5.2187	319.828	82.7373	0	23.0281	49.6788	74.7089	-0.413828	24.4619	50.0372	74.0593	62.123	28.2468	14.6409	79.8267	26	53	75	64	116	19
6	2	3	1	1	0	0	1	1576.4	357.4	439	3.21169	3.43465	4.02158	6.49448	0.357779	0.139151	0.169348	17.5251	13.0712	16.9738	21.4835	22.6683	5.65816	338.665	89.1952	0	22.6683	50.5197	74.1681	-0.254466	23.9783	50.6864	73.9901	61.843	28.3265	14.8029	78.5165	26	52	75	61	114	7
6	3	3	2	3	0	1	0	1702.6	418.4	437.6	2.86551	3.03326	2.97224	5.39879	0.393082	0.12348	0.152173	13.3239	11.6535	29.089	23.6486	24.5806	2.39205	402.641	40.7271	0	24.5806	50.278	75.9102	0.869997	24.9304	51.1227	75.7939	70.1265	26.9726	19.9862	76.3514	24	55	74	65	7	1
6	3	3	2	3	0	1	0	1712.4	411.6	456.2	3.02509	3.02038	2.9525	5.51327	0.434276	0.150686	0.144343	16.3113	13.1324	29.7303	22.687	24.0391	3.20865	388.491	54.9448	0	24.0391	50.6845	75.1207	1.07797	25.4251	51.2854	75.0824	70.4183	27.2478	19.5528	77.313	25	52	74	64	140	22
6	4	3	2	1	0	0	1	1686	392.2	470	3.10659	3.45882	3.25288	5.99827	0.386904	0.15787	0.152659	14.0832	13.6614	14.2325	20.4008	23.2617	6.59343	343.957	111.165	0	23.2617	51.106	75.1033	0.312449	24.8156	51.5493	73.9327	70.554	29.8551	19.1672	79.5992	29	52	78	63	117	27
6	4	3	2	1	0	0	1	1643.8	368.6	457.4	3.31704	3.49434	3.67016	6.56985	0.390983	0.177152	0.1674	13.38	15.2046	14.2718	21.1116	22.4511	6.11566	347.033	100.529	0	22.4511	50.2538	73.8201	-0.00582483	23.774	51.0786	74.1156	67.8862	28.5668	16.7105	78.8884	28	49	75	53	113	23
6	4	3	2	1	0	0	1	1675.2	375.6	471.6	3.52243	3.70899	3.74618	6.57187	0.409653	0.190032	0.170209	14.3564	14.4237	14.6849	20.9154	22.4063	5.5424	350.374	92.8463	0	22.4063	50.5836	74.8171	0.241662	24.2679	51.4043	74.3679	69.4046	27.9487	17.8628	79.0846	28	49	76	65	115	26
8	1	1	1	2	1	0	0	1741	384.6	483.2	2.87676	3.49709	3.66136	5.97084	0.338214	0.14436	0.191028	21.8052	13.1481	12.5612	22.5361	22.09	5.09148	392.354	88.6427	0	22.09	49.8391	72.5751	-0.194394	22.6077	49.6246	72.595	65.4162	27.1815	14.5743	77.4639	28	65	75	65	111	35
8	1	1	1	2	1	0	0	1776.2	383	491.8	2.78252	3.47619	3.60016	5.90792	0.348594	0.159942	0.198682	22.0915	13.1199	13.9428	22.2569	21.5605	4.49568	395.328	79.8523	0	21.5605	49.247	71.9774	-0.419108	21.9309	48.993	72.505	67.5047	26.0562	16.0781	77.7431	26	63	74	64	110	34
8	1	1	1	2	1	0	0	1760.4	386.6	480.2	2.85451	3.42301	3.67231	5.96295	0.364289	0.138997	0.194679	21.3594	13.6122	13.2649	22.7436	21.9447	5.08877	400.378	89.5827	0	21.9447	49.2444	72.285	0.00250635	22.6322	49.1889	72.2159	64.1259	27.0335	20.1527	77.2564	27	63	73	63	111	36
8	2	1	1	1	0	0	1	1798.2	390	495.8	2.69857	3.43934	3.80815	6.00324	0.320547	0.143452	0.206901	25.4062	13.3761	16.3104	21.4526	21.6777	4.73826	385.76	85.2034	0	21.6777	49.2516	72.8164	-0.586955	21.6498	49.3989	71.4975	62.9876	26.416	10.0254	78.5474	25	64	71	65	110	32
8	2	1	1	1	0	0	1	1747.4	380.2	480	2.60182	3.47368	3.8877	6.1085	0.300477	0.13124	0.197257	24.8338	13.1799	16.3873	22.2735	21.7456	4.51643	389.207	78.9202	0	21.7456	49.2163	72.7021	-0.597454	21.8304	49.5948	71.7429	63.0052	26.262	11.764	77.7265	24	63	71	65	110	30
8	2	1	1	1	0	0	1	1806.4	402.6	482.2	2.69025	3.38434	3.88045	6.01756	0.300928	0.141081	0.208824	25.4691	13.8571	16.5961	22.3139	22.2866	3.62301	403.079	65.446	0	22.2866	48.9723	72.4731	-0.39569	22.3916	49.3776	70.8477	64.8646	25.9096	7.73424	77.6861	24	62	71	64	109	32
8	3	1	2	3	0	1	0	1861	457.6	455.8	2.29369	3.43065	3.39711	5.62852	0.275711	0.159446	0.197445	22.1827	10.3816	13.1086	24.5016	24.5883	4.50924	455.975	83.917	0	24.5883	49.0858	73.9782	-0.119489	24.8261	49.2026	73.9172	68.5821	29.0975	18.2085	75.4984	28	63	75	64	139	146
8	3	1	2	3	0	1	0	1821.2	438.2	456.2	2.40299	3.63353	3.44411	5.87417	0.307668	0.149662	0.191881	21.871	10.6615	15.709	22.9228	24.0393	3.21778	417.47	58.6022	0	24.0393	49.0932	73.5559	0.0924624	24.0629	49.0144	73.8056	68.2311	27.2571	19.5433	77.0772	26	65	75	64	147	4
8	3	1	2	3	0	1	0	1906.6	452	485.4	2.47336	3.43778	3.24116	5.60153	0.325472	0.166315	0.209442	21.2965	12.9996	14.2892	22.0875	23.7084	3.37248	421.121	64.2997	0	23.7084	49.1644	74.3499	-0.251985	23.6038	48.6511	74.2448	67.528	27.0809	19.0211	77.9125	28	63	75	64	148	146
8	4	1	2	1	0	0	1	1891.6	401.8	546.2	2.6348	3.23933	3.23374	5.58963	0.350859	0.165658	0.182759	25.3942	12.958	13.8647	20.6993	21.2132	5.69885	391.548	107.799	0	21.2132	50.1249	73.3362	0.352042	22.5134	50.3197	72.987	65.3919	26.912	14.8935	79.3007	26	63	73	64	113	36
8	4	1	2	1	0	0	1	1858.6	394	520.8	2.39051	3.30293	3.06839	5.51923	0.32458	0.174588	0.185764	27.2759	12.4072	13.8724	21.7847	21.1921	4.36975	404.891	81.2161	0	21.1921	49.1975	72.8611	-0.405102	21.4907	49.522	72.5292	64.1789	25.5619	12.6386	78.2153	22	61	72	63	112	140
8	4	1	2	1	0	0	1	1867.4	392	532.8	2.59235	3.43001	3.41376	5.76067	0.335073	0.165526	0.185376	25.5309	12.7132	15.7774	22.8473	20.9784	4.79575	426.65	89.5558	0	20.9784	49.5014	72.2913	-0.110634	21.5737	49.8204	72.2174	64.1003	25.7742	14.1788	77.1527	24	61	71	64	110	34
8	1	3	1	2	1	0	0	1671.8	357.8	460.2	2.92183	3.73914	4.04491	6.4101	0.314278	0.154868	0.191107	25.166	12.3008	13.1335	21.7512	21.3974	4.39535	363.636	73.4814	0	21.3974	48.9332	72.233	-0.477532	21.9336	48.5793	72.7936	64.3554	25.7927	13.0306	78.2488	27	63	74	64	111	31
8	1	3	1	2	1	0	0	1635.2	357.8	447.4	2.89078	3.81018	4.22788	6.5834	0.293616	0.138313	0.192146	23.7433	11.8648	11.5081	22.1316	21.8771	5.46368	361.896	89.3421	0	21.8771	49.2392	72.6066	-0.233488	22.3538	49.0086	72.584	64.3819	27.3408	18.2611	77.8684	28	64	74	65	111	35
8	1	3	1	2	1	0	0	1631.8	362	443.6	2.91221	3.84877	4.19775	6.55292	0.297404	0.137256	0.185898	22.4735	11.7896	12.9059	22.4623	22.1951	5.30573	366.54	86.5789	0	22.1951	49.3737	72.8181	-0.0121439	22.7129	49.51	72.918	62.9847	27.5008	17.0194	77.5377	28	64	73	65	111	32
8	2	3	1	1	0	0	1	1725	391.2	450.8	2.8377	3.48661	4.03352	6.36913	0.277207	0.119411	0.202508	23.6226	12.2857	17.2456	22.1158	22.6827	5.24913	381.498	90.5475	0	22.6827	48.8157	73.1569	0.0938551	22.9717	49.1521	71.1735	63.5149	27.9319	16.6598	77.8842	29	64	73	64	111	35
8	2	3	1	1	0	0	1	1775.6	406.4	470.6	2.95499	3.47785	3.98496	6.31347	0.328211	0.13847	0.214606	26.7361	13.3307	14.1143	21.5011	22.8895	4.72038	381.774	83.8152	0	22.8895	49.3905	73.3059	0.393575	22.7201	49.6052	72.2122	63.414	27.6099	13.5872	78.4989	29	64	73	65	112	35
8	2	3	1	1	0	0	1	1747.4	389.8	467.4	2.91519	3.60015	3.91276	6.32	0.321955	0.132355	0.200993	23.7888	13.8673	16.8654	22.2717	22.2945	4.23366	389.176	73.9789	0	22.2945	49.0375	72.9956	-0.451841	22.1594	49.6141	71.0487	62.2612	26.5281	13.049	77.7283	27	64	73	65	111	34
8	3	3	2	3	0	1	0	1934	473.8	475.6	2.41828	3.40983	3.34573	5.61246	0.30611	0.154576	0.211488	23.8122	12.8185	13.6215	23.9995	24.5054	4.47255	464.15	86.4992	0	24.5054	49.0946	74.2936	0.00724972	24.6621	49.1201	74.0645	69.7411	28.9779	17.6119	76.0005	28	64	76	64	139	26
8	3	3	2	3	0	1	0	1908.4	463.6	480.4	2.41755	3.41469	3.28333	5.66828	0.348362	0.163657	0.19856	21.3988	11.7992	15.1734	21.0562	24.2911	3.55175	401.836	67.7816	0	24.2911	49.4514	74.7274	0.234886	24.2262	49.088	74.5132	70.631	27.8429	18.5861	78.9438	29	65	76	67	142	31
8	3	3	2	3	0	1	0	1877	450.6	475	2.59855	3.57883	3.54626	5.90737	0.328476	0.171781	0.211285	21.8581	11.3507	12.4415	22.5261	24.0125	2.61514	422.816	49.0863	0	24.0125	49.3209	74.7358	-0.0705847	23.8383	49.1278	74.3111	70.0005	26.6277	18.2582	77.4739	29	64	75	64	151	148
8	4	3	2	1	0	0	1	1848.8	413.4	507.6	2.81181	3.4307	3.82054	6.17833	0.338176	0.175272	0.215314	27.5778	12.8989	12.7134	20.6252	22.3578	5.72291	381.318	105.805	0	22.3578	49.8112	73.09	0.416391	22.976	50.2182	72.6682	65.8212	28.0808	17.1771	79.3748	28	62	73	66	113	37
8	4	3	2	1	0	0	1	1822	385.8	519.6	2.91304	3.45384	3.78764	6.0753	0.314906	0.160198	0.204666	28.856	12.3016	17.5124	20.7325	21.1704	6.49144	377.746	118.274	0	21.1704	49.6956	73.6171	0.285729	22.9006	50.2548	73.2099	63.5308	27.6618	12.9701	79.2675	27	62	74	64	112	35
9	1	1	1	2	1	0	0	1789.8	446.8	446.2	2.88306	3.09337	2.8291	5.306	0.407708	0.120045	0.157506	10.0107	16.0641	10.5758	18.7166	24.9596	5.89585	334.99	105.524	0	24.9596	49.8841	74.1836	1.07018	25.0627	49.8445	73.874	73.5889	30.8555	23.753	81.2834	33	64	78	67	119	28
9	1	1	1	2	1	0	0	1801.4	421.2	474.2	2.92272	3.16172	3.0488	5.44777	0.420109	0.121474	0.16725	10.1189	15.9867	8.7151	19.4501	23.3825	6.01803	350.374	108.409	0	23.3825	49.7063	73.0318	0.409376	23.437	49.6149	73.0208	72.4004	29.4005	22.0429	80.5499	32	66	78	65	118	26
9	1	1	1	2	1	0	0	1781.8	423	454.2	2.93644	3.13347	2.93692	5.41351	0.426329	0.114948	0.159522	10.4238	16.7236	10.3254	18.4312	23.7324	7.69753	328.406	137.155	0	23.7324	49.226	72.9831	0.0862356	24.0955	49.7776	73.1277	74.6167	31.4299	23.7294	81.5688	32	65	78	65	119	26
9	2	1	1	1	0	0	1	1674.4	403	424.8	2.98255	3.43511	3.02669	5.68824	0.347214	0.0994427	0.144385	9.30696	14.62	12.1566	20.8072	24.0587	7.13466	348.396	119.463	0	24.0587	49.4243	73.0756	0.300288	24.3823	50.1063	73.1909	69.6057	31.1934	20.5877	79.1928	30	65	77	64	116	29
9	2	1	1	1	0	0	1	1659	402.8	429.4	2.76462	3.36961	3.04164	5.42192	0.331115	0.107817	0.144672	10.7486	14.212	12.005	19.7846	24.2752	6.32384	328.227	104.912	0	24.2752	50.1606	74.1404	0.467749	24.531	50.3375	73.7197	69.035	30.599	20.0296	80.2154	30	66	78	64	117	23
9	2	1	1	1	0	0	1	1707.8	396.6	446.4	3.03552	3.32207	2.99884	5.57302	0.378779	0.105728	0.152873	7.93	15.254	13.0217	20.8867	23.2182	6.88106	356.703	117.515	0	23.2182	49.3586	73.2884	0.525977	23.9445	49.6656	73.0296	69.4293	30.0992	22.4376	79.1133	30	67	77	63	116	22
9	3	1	2	3	0	1	0	1879.2	430.8	501.8	2.88205	2.92733	2.72836	5.12169	0.489486	0.122771	0.174938	8.44226	13.4886	15.7024	19.5106	22.9366	6.34232	366.643	119.185	0	22.9366	49.6242	73.6179	0.382189	23.402	49.5073	73.3627	75.9217	29.2789	23.5361	80.4894	32	65	77	66	120	12
9	3	1	2	3	0	1	0	1845	426.4	503.4	3.026	3.05914	2.81735	5.35643	0.477555	0.129379	0.170998	8.13522	14.1372	14.5229	19.7276	23.1194	7.2958	363.974	134.608	0	23.1194	50.3981	72.7366	0.860484	23.1555	50.7343	72.9943	75.8907	30.4152	26.3727	80.2724	32	64	79	67	119	11
9	3	1	2	3	0	1	0	1814.2	418.4	491.6	2.91841	3.04313	2.92176	5.35746	0.464201	0.113531	0.168557	7.67523	12.3662	17.6613	19.4192	23.0568	6.46	352.302	117.197	0	23.0568	50.1591	72.638	0.613651	23.24	50.5948	73.6848	74.6221	29.5168	22.7303	80.5808	31	66	78	67	13	27
9	4	1	2	1	0	0	1	1746.8	404	461.6	2.78167	3.22473	2.77005	5.33836	0.323782	0.132109	0.144155	9.46848	11.1164	9.76642	18.7114	23.1192	6.9188	326.851	120.858	0	23.1192	49.5559	73.3197	0.243771	23.5083	49.4366	72.9384	71.8273	30.038	20.4539	81.2886	31	66	79	65	117	26
9	4	1	2	1	0	0	1	1729.2	411.4	451.6	3.10092	3.3791	3.12263	5.72829	0.36623	0.117179	0.164489	9.77084	14.4797	10.8835	19.5589	23.7935	6.62966	338.213	114.64	0	23.7935	49.9076	73.8146	0.381115	24.0697	50.1865	73.1435	70.117	30.4231	16.7203	80.4411	30	66	78	62	116	27
9	4	1	2	1	0	0	1	1707.8	399.6	464	2.73599	3.35203	3.12039	5.71931	0.341507	0.124568	0.149418	8.64675	12.875	10.4358	18.388	23.3924	7.12351	314.03	121.655	0	23.3924	50.5761	74.4771	0.389143	23.8632	50.7983	74.0181	70.5141	30.5159	17.8508	81.612	31	67	79	64	117	29
9	1	3	1	2	1	0	0	1747.4	424	444	2.78739	3.2619	3.34713	5.92997	0.403415	0.118868	0.175696	10.9123	14.4403	9.75056	18.5699	24.262	5.79316	324.49	101.23	0	24.262	49.6722	73.809	1.02531	24.7678	49.9007	73.7216	75.0322	30.0551	20.2713	81.4301	33	63	77	65	118	151
9	1	3	1	2	1	0	0	1761.8	435.8	445.4	2.99509	3.3537	3.26189	5.82691	0.431258	0.122437	0.180311	11.4116	17.7297	10.3991	19.1251	24.7237	5.43761	336.946	95.7997	0	24.7237	50.0096	74.2026	1.23565	24.4969	50.2955	73.6904	72.127	30.1613	21.2904	80.8749	33	64	79	67	119	27
9	1	3	1	2	1	0	0	1756.6	446.8	430.2	2.911	3.37978	3.24726	5.79085	0.391827	0.11806	0.177151	12.0277	13.8286	9.2107	18.6281	25.4392	4.64592	327.221	81.6102	0	25.4392	49.9296	74.3646	1.08134	25.8272	50.4182	73.929	72.5378	30.0851	21.5544	81.3719	33	64	77	66	118	27
9	2	3	1	1	0	0	1	1707.4	396.4	461	3.21689	3.59983	3.33326	6.01317	0.381533	0.118618	0.171461	11.7354	16.6152	13.4722	20.7207	23.2187	6.17064	353.785	105.357	0	23.2187	50.216	73.7384	0.693443	24.0137	50.1137	73.2451	67.6091	29.3894	18.8363	79.2793	30	66	77	63	116	25
9	2	3	1	1	0	0	1	1617.6	391.4	421.4	3.10177	3.64343	3.60253	6.15055	0.356449	0.10243	0.164548	10.512	14.6507	14.0022	19.0061	24.1958	5.84821	307.443	94.6007	0	24.1958	50.2474	74.1117	0.787439	24.2064	50.224	73.8413	72.5504	30.044	14.4565	80.9939	32	66	79	64	118	26
9	2	3	1	1	0	0	1	1655.6	400.6	429.4	2.9816	3.21608	3.22054	5.78189	0.371891	0.102775	0.156316	10.9901	16.1603	10.7351	18.8825	24.195	6.43259	312.619	106.498	0	24.195	50.1327	73.9771	1.05724	24.7515	50.1441	73.7094	67.917	30.6276	18.6583	81.1175	32	65	77	62	118	26
9	3	3	2	3	0	1	0	1856	444.6	502.4	3.07253	3.05273	2.74197	5.24802	0.478414	0.106278	0.166621	7.38959	14.2667	17.6367	19.2008	23.9616	6.96217	356.368	129.218	0	23.9616	51.026	74.2022	1.07602	23.8586	50.6593	74.4313	76.0092	30.9238	24.3623	80.7992	34	68	79	68	9	28
9	3	3	2	3	0	1	0	1831.8	423.2	497	2.99697	3.01017	2.85083	5.35692	0.478813	0.113519	0.170212	7.20059	13.2712	17.3966	20.3456	23.1045	6.78591	372.691	124.304	0	23.1045	50.2317	72.0884	0.446269	23.3429	50.0897	72.7522	75.255	29.8904	24.4708	79.6544	31	65	78	67	8	12
9	3	3	2	3	0	1	0	1884.4	436.8	528.6	2.94858	2.95307	2.77385	5.27065	0.489492	0.110994	0.168441	8.68562	15.1088	14.6045	19.4069	23.2077	6.86643	365.704	129.391	0	23.2077	51.2253	73.9777	1.01631	23.3952	50.4338	73.6785	75.2241	30.0741	23.5038	80.5931	33	67	79	68	7	27
9	4	3	2	1	0	0	1	1715.4	409.8	450.2	3.25242	3.51258	3.22827	5.9571	0.36513	0.122975	0.161005	9.34025	15.0316	9.32846	18.1935	23.8861	7.25321	312.091	124.422	0	23.8861	50.1313	74.6494	0.671117	24.55	50.543	74.0311	67.9576	31.1393	21.5097	81.8065	33	66	77	61	118	26
9	4	3	2	1	0	0	1	1662	397.4	432.2	3.37609	3.58794	3.49539	6.28474	0.354939	0.122672	0.165928	8.64759	13.8218	11.8776	18.842	23.9111	6.24173	313.154	103.738	0	23.9111	49.9066	74.2021	0.536921	24.0278	49.7989	73.6724	70.4095	30.1528	18.5668	81.158	32	64	77	62	118	26
9	4	3	2	1	0	0	1	1740.6	414.6	459.2	3.63325	3.65979	3.45371	6.36317	0.410442	0.11835	0.181012	8.25379	16.2352	14.9799	18.7872	23.8201	7.25081	327.01	126.208	0	23.8201	50.2058	74.5249	0.091897	23.6516	50.5154	74.0343	71.2977	31.0709	23.1408	81.2128	33	67	79	63	118	26
10	3	1	2	3	0	1	0	1898.8	478	489.6	3.0986	2.87947	2.81994	5.43967	0.560492	0.133312	0.1701	16.9559	18.86	32.8421	19.9611	25.1752	3.59165	379.021	68.1983	0	25.1752	50.9482	76.0694	0.728158	23.8107	51.1975	74.2689	73.4297	28.7668	18.0613	80.0389	28	62	78	66	117	12
10	3	1	2	3	0	1	0	1936	480	499	3.00213	2.85236	2.69958	5.2373	0.56007	0.154653	0.171627	19.0992	18.4204	32.5774	19.7929	24.7782	3.3512	383.19	64.8792	0	24.7782	50.5548	75.1749	0.765313	23.5123	50.7321	73.6764	71.2254	28.1294	21.5137	80.2071	27	60	78	62	117	6
10	3	1	2	3	0	1	0	1903.4	465.8	494	3.19522	2.95114	2.78189	5.42391	0.570956	0.153766	0.170035	18.8316	18.9285	30.6773	20.723	24.4663	3.96879	394.442	75.542	0	24.4663	50.4179	74.7302	0.629708	23.2651	50.4857	73.031	72.6162	28.4351	19.083	79.277	28	60	78	64	116	151
10	4	1	2	1	0	0	1	1790.6	401.8	479.2	3.64391	3.02902	3.39137	5.97299	0.528287	0.132877	0.182858	22.1354	20.575	26.0307	22.1261	22.4378	4.82415	396.19	86.3812	0	22.4378	49.204	73.4064	-1.06323	21.3311	49.429	71.3273	60.0936	27.2619	14.3756	77.8739	25	58	73	58	111	27
10	4	1	2	1	0	0	1	1724.4	400.8	445.6	3.53443	3.14184	3.52154	6.0904	0.481685	0.116841	0.184227	19.2383	19.6141	23.0516	21.6083	23.2464	4.69847	372.614	81.0205	0	23.2464	49.0804	73.8071	-0.355304	22.396	49.7202	71.8936	61.3945	27.9449	16.8615	78.3917	26	62	74	61	113	31
10	4	1	2	1	0	0	1	1732.8	395.2	461.4	3.71685	3.22926	3.4572	6.14742	0.516389	0.116664	0.185219	20.0462	20.2512	24.3396	21.3787	22.8109	5.8356	370.45	101.119	0	22.8109	49.4349	74.0285	-0.496159	22.552	50.1022	71.7567	63.9773	28.6465	15.3198	78.6213	27	63	75	61	112	29
10	3	3	2	3	0	1	0	1924.6	473.8	490.4	3.2878	2.91599	2.90519	5.44518	0.578161	0.151343	0.17499	18.6044	19.2782	34.8007	21.2961	24.6184	3.289	409.865	63.3001	0	24.6184	50.1001	74.3227	0.205954	23.515	49.8095	72.8368	71.7708	27.9074	22.1881	78.7039	28	60	78	65	116	7
10	3	3	2	3	0	1	0	1883	464.6	485	3.192	2.95998	2.93443	5.47479	0.556624	0.156307	0.178997	18.0748	17.9556	33.1328	20.4962	24.6741	3.31813	385.944	62.4803	0	24.6741	50.4311	75.0738	0.993694	23.9455	49.8238	73.2242	74.0884	27.9922	22.5296	79.5038	27	58	77	63	116	11
10	3	3	2	3	0	1	0	1896.8	477.8	488.2	3.02862	2.91675	2.83817	5.40708	0.550364	0.146709	0.175746	17.3139	17.9465	33.6208	20.5736	25.1935	3.24844	390.241	61.6164	0	25.1935	50.9319	75.3235	0.717769	24.0447	50.9365	73.5836	73.3278	28.4419	22.1744	79.4264	27	60	78	64	116	5
10	4	3	2	1	0	0	1	1731	418.8	439.8	3.76047	3.3186	3.85337	6.62142	0.514387	0.122724	0.20314	22.1328	19.6879	23.4314	20.6048	24.1808	4.41584	356.668	76.4382	0	24.1808	49.5944	74.6635	-0.0201214	22.98	50.0784	72.6469	63.623	28.5966	15.9505	79.3952	28	63	75	61	115	29
10	4	3	2	1	0	0	1	1674	388.4	438.6	3.66083	3.38086	3.91902	6.70874	0.499786	0.116667	0.200728	21.7255	20.926	22.3605	21.0552	23.1843	4.82207	352.464	80.7214	0	23.1843	49.3907	74.0386	-0.267969	22.0628	49.5952	72.059	63.8118	28.0064	15.8367	78.9448	27	61	74	59	112	28
10	4	3	2	1	0	0	1	1675.2	411	425	3.9344	3.443	4.05638	6.87381	0.504389	0.128392	0.202961	21.4549	18.8226	25.2035	20.929	24.5332	4.30482	350.603	72.1143	0	24.5332	49.8992	74.974	-0.00300405	22.8508	50.2825	72.6926	62.9951	28.838	13.266	79.071	29	63	76	61	114	32
