# Supplementary material for: Kinematic differences between uphill roller skiing and on-snow skiing using the V2 skating technique
Source: Eur J Appl Physiol. 2022 Jul 27;122(11):2355–65. doi: 10.1007/s00421-022-05007-0 (PMC9560927; doi:10.1007/s00421-022-05007-0)
Supplement: Supplementary file 2 — Supplementary file2 (XLSX 788 KB) [file 421_2022_5007_MOESM2_ESM.xlsx]

## Sheet: Acc
FP	Test	Ski	Direction	0	1	2	3	4	5	6	7	8	9	10	11	12	13	14	15	16	17	18	19	20	21	22	23	24	25	26	27	28	29	30	31	32	33	34	35	36	37	38	39	40	41	42	43	44	45
0	1	3	1	-0.602887	-0.32932	-0.126998	-0.214183	-0.595873	-0.954935	-0.924422	-0.547131	-0.160122	0.180969	0.509879	0.601108	0.349948	-0.0196142	-0.29998	-0.487105	-0.648732	-0.843456	-1.11203	-1.54937	-2.31927	-3.38847	-4.51668	-5.58417	-6.54375	-7.17959	-7.31594	-7.18185	-7.13023	-7.14605	-7.05838	-6.84621	-6.49937	-5.9577	-5.13455	-4.00217	-2.81656	-1.83038	-0.914955	0.0799229	1.0422	1.81007	2.35884	2.73268	2.87854	2.79189
1	1	3	1	-1.8655	-1.71918	-1.25671	-0.301166	1.09353	2.14323	2.15797	1.37171	0.289327	-0.60341	-0.824545	-0.713219	-0.759263	-0.821174	-0.827523	-0.926647	-1.11227	-1.29057	-1.38582	-1.40497	-1.57094	-1.91834	-2.33525	-2.76899	-3.13156	-3.36414	-3.57752	-3.96477	-4.64015	-5.64786	-6.81499	-7.77472	-8.23088	-8.30193	-8.2605	-8.04687	-7.21763	-5.75239	-3.92194	-1.77322	0.408454	2.08168	2.84918	2.84513	2.45635	1.85652
2	1	3	1	-0.628553	-0.434263	-0.0894049	0.408411	0.894003	1.14355	1.18128	1.19212	1.13449	0.675018	-0.159205	-0.737633	-0.832359	-0.875187	-0.895361	-0.560766	-0.068365	0.0340932	-0.46161	-1.2766	-1.99774	-2.4805	-2.81618	-3.05422	-3.21095	-3.40228	-3.70642	-4.11763	-4.59529	-5.07206	-5.63188	-6.36019	-7.12996	-7.8355	-8.4359	-8.8716	-9.08785	-8.99933	-8.59344	-7.93399	-7.04408	-5.92382	-4.59694	-3.10809	-1.55525	-0.217763
3	1	3	1	-0.728751	-0.556256	-0.282291	-0.0620041	-0.0577852	-0.0753672	0.102505	0.302219	0.453645	0.576514	0.561448	0.448325	0.248614	-0.0406903	-0.346839	-0.679599	-0.79031	-0.367739	0.33612	0.800565	0.782626	0.347355	-0.298566	-0.842201	-1.15927	-1.39121	-1.66463	-2.02408	-2.51769	-3.16575	-3.89544	-4.65139	-5.33718	-5.84053	-6.27354	-6.79029	-7.34173	-7.76177	-7.89574	-7.6615	-7.17815	-6.58996	-5.80306	-4.82916	-3.95385	-3.16195
4	1	3	1	-1.52749	-1.27389	-1.07679	-0.943472	-0.837739	-0.810857	-0.869815	-0.902077	-0.844912	-0.742099	-0.606525	-0.369966	-0.0504859	0.0768613	-0.255872	-0.855497	-1.3032	-1.50058	-1.59484	-1.73193	-1.99047	-2.30916	-2.62485	-2.98319	-3.37228	-3.73136	-4.13643	-4.69401	-5.44085	-6.44669	-7.65311	-8.80625	-9.67138	-10.0057	-9.55898	-8.40115	-7.01991	-5.86751	-4.96244	-4.02075	-2.88577	-1.80091	-1.07023	-0.470975	0.460508	1.6034
6	1	3	1	-0.351132	-0.371937	-0.398518	-0.567231	-0.882546	-0.962549	-0.549199	0.0260251	0.445772	0.822527	0.928598	0.158151	-1.17465	-1.96258	-1.98773	-1.93298	-1.99019	-1.85142	-1.58172	-1.5522	-1.89792	-2.45144	-3.01801	-3.63371	-4.44264	-5.40974	-6.42364	-7.38311	-8.08178	-8.34142	-8.15647	-7.65734	-7.02301	-6.3467	-5.68423	-5.11716	-4.6015	-4.04187	-3.50347	-3.00294	-2.3847	-1.62145	-0.671531	0.711113	2.41296	3.79332
8	1	3	1	-1.17472	-0.57982	0.087052	0.633339	0.955648	1.06152	0.979173	0.72586	0.448859	0.456698	0.875206	1.46641	1.86462	1.81106	1.38937	1.01602	0.762544	0.171553	-0.732892	-1.41252	-1.85779	-2.33674	-2.86133	-3.38591	-3.88078	-4.35154	-4.82278	-5.28	-5.76199	-6.32409	-6.90635	-7.3485	-7.48656	-7.20994	-6.50166	-5.46384	-4.26671	-3.11315	-2.04129	-0.912965	0.196345	1.20342	2.20902	2.99954	3.1859	2.79304
9	1	3	1	-1.52731	-1.87919	-2.138	-2.23015	-2.00173	-1.40754	-0.774722	-0.391265	-0.252635	-0.364058	-0.511102	-0.586446	-0.776115	-0.825643	-0.625896	-0.455909	-0.200816	0.152702	0.284019	0.114035	-0.269651	-0.803136	-1.3342	-1.67219	-1.75384	-1.67798	-1.57302	-1.60386	-1.9274	-2.4115	-2.89216	-3.41675	-4.06933	-4.81308	-5.55038	-6.26915	-6.84181	-7.13765	-7.22373	-7.06132	-6.60248	-5.92264	-4.94875	-3.78703	-2.63511	-1.50572
0	2	3	1	-0.239748	0.232917	0.490277	0.495216	0.296439	0.0359285	-0.047296	0.0392112	0.108371	0.219154	0.284745	-0.0221485	-0.509071	-0.816308	-1.04752	-1.2756	-1.34728	-1.23207	-1.08471	-1.12421	-1.49469	-2.24441	-3.34517	-4.61716	-5.7548	-6.50448	-6.84564	-6.91412	-6.77247	-6.47058	-6.17107	-5.95116	-5.78157	-5.59486	-5.16961	-4.42132	-3.49754	-2.42706	-1.19982	0.0640493	1.20925	2.1331	2.76713	3.10432	3.20306	3.04288
1	2	3	1	-0.67444	-0.654686	-0.648989	-0.455659	0.00855926	0.592131	1.10122	1.34273	1.25889	1.0109	0.830483	0.588798	-0.0863315	-1.01149	-1.64636	-1.8372	-1.74151	-1.4791	-1.30221	-1.3504	-1.45374	-1.57258	-1.76427	-1.99885	-2.2387	-2.54174	-3.03276	-3.70216	-4.37941	-4.8747	-5.23418	-5.62164	-5.9573	-6.11265	-6.00753	-5.72324	-5.3906	-4.89552	-4.16441	-3.19664	-1.99148	-0.655411	0.62566	1.68354	2.49318	3.08481
2	2	3	1	-1.39312	-1.08398	-0.43022	0.529368	1.51711	2.11583	2.14666	1.80889	1.4772	1.27293	0.880322	0.0592554	-1.03399	-2.0531	-2.62604	-2.56406	-2.08803	-1.5649	-1.11507	-0.787141	-0.733361	-1.05635	-1.79536	-2.82346	-3.9013	-4.88843	-5.57096	-5.83418	-5.94495	-6.14542	-6.42423	-6.76364	-7.13557	-7.48849	-7.82431	-8.04556	-7.98336	-7.6357	-7.1083	-6.39189	-5.47747	-4.44276	-3.21518	-1.84377	-0.628749	0.339644
3	2	3	1	1.25519	0.682541	0.290504	0.226107	0.343241	0.279012	0.0526492	-0.048694	-0.186117	-0.716947	-1.42421	-1.82171	-1.79672	-1.56752	-1.37339	-1.18749	-0.984334	-0.837927	-0.795923	-0.950437	-1.26655	-1.48241	-1.55468	-1.62033	-1.60569	-1.51653	-1.5541	-1.66447	-1.56898	-1.2032	-0.758499	-0.565243	-0.707005	-0.973876	-1.3243	-1.83167	-2.4215	-2.83686	-2.90038	-2.77057	-2.62443	-2.47831	-2.4004	-2.42225	-2.35445	-2.08653
4	2	3	1	-1.18857	-1.19276	-1.1745	-1.1544	-1.10642	-0.884923	-0.426851	-0.0260822	0.0992165	0.213901	0.407853	0.450716	0.411037	0.323501	-0.0491728	-0.591752	-0.970175	-1.19223	-1.40255	-1.57589	-1.66387	-1.76905	-2.03601	-2.47035	-2.9104	-3.23809	-3.56933	-4.07667	-4.84788	-5.8089	-6.71179	-7.48595	-8.17544	-8.54689	-8.33586	-7.59333	-6.54346	-5.40235	-4.30119	-3.26298	-2.30456	-1.48165	-0.789855	-0.0740512	0.804831	1.66771
6	2	3	1	-0.198454	-0.0920084	-0.112643	-0.236529	-0.396178	-0.53434	-0.62517	-0.654393	-0.617627	-0.539447	-0.499525	-0.582489	-0.708097	-0.728314	-0.735329	-0.944562	-1.36317	-1.84659	-2.26822	-2.54269	-2.69223	-2.88042	-3.23697	-3.71462	-4.27213	-4.96253	-5.74846	-6.52802	-7.31418	-8.09862	-8.67702	-8.85256	-8.50167	-7.55825	-6.22005	-4.79416	-3.46261	-2.41672	-1.83984	-1.60508	-1.33696	-0.919527	-0.485905	0.00909836	0.688846	1.62618
8	2	3	1	-1.53751	-1.14053	-0.708849	-0.440812	-0.456035	-0.611329	-0.647317	-0.44412	0.0151812	0.717717	1.59347	2.54381	3.23558	3.16805	2.37946	1.41525	0.679965	0.262367	-0.0441654	-0.511162	-1.10883	-1.6226	-2.04763	-2.55307	-3.10653	-3.52065	-3.71323	-3.82628	-4.08294	-4.57118	-5.27372	-6.0812	-6.82563	-7.23375	-7.08602	-6.40485	-5.38177	-4.25413	-3.02855	-1.66064	-0.271028	1.0652	2.20541	2.98183	3.40097	3.51774
9	2	3	1	-1.66229	-1.75902	-1.79843	-1.72409	-1.50866	-1.17675	-0.756987	-0.353506	-0.0802527	0.129033	0.224994	-0.00548274	-0.431555	-0.763886	-0.937803	-0.977266	-0.917927	-0.775228	-0.557765	-0.347701	-0.205623	-0.19097	-0.422045	-0.8813	-1.2949	-1.47178	-1.6047	-1.93863	-2.4182	-2.93348	-3.57029	-4.37801	-5.21634	-5.90013	-6.29948	-6.38881	-6.37044	-6.47688	-6.63172	-6.68512	-6.60849	-6.28958	-5.51914	-4.2426	-2.71541	-1.23989
0	3	3	1	-1.70038	-1.14724	-0.541363	-0.215912	-0.377126	-0.926265	-1.51501	-1.79121	-1.49797	-0.515432	0.806375	1.71133	1.70503	0.974867	0.0824087	-0.571278	-0.803062	-0.630538	-0.38989	-0.484019	-0.961735	-1.52636	-2.07085	-2.77851	-3.57309	-4.18821	-4.589	-4.91318	-5.3039	-5.8554	-6.54513	-7.14928	-7.35378	-7.08609	-6.62903	-6.25606	-5.96551	-5.56746	-4.85047	-3.76098	-2.44132	-1.10115	0.15049	1.29914	2.24567	2.7691
1	3	3	1	-1.52765	-1.73837	-1.73549	-1.59313	-1.30764	-0.813916	-0.249516	-0.103178	-0.317486	-0.428865	-0.577186	-0.814648	-1.05676	-1.2728	-1.26631	-1.22891	-1.32031	-1.34046	-1.43694	-1.67326	-2.0278	-2.50176	-2.7855	-2.77977	-2.65625	-2.67425	-3.09555	-3.79426	-4.63352	-5.4645	-6.0441	-6.50311	-7.0934	-7.77096	-8.3192	-8.37838	-7.62791	-6.32432	-4.64702	-2.6758	-0.811322	0.80709	2.09221	2.70571	2.63582	2.22622
2	3	3	1	-1.0217	-0.850766	-0.77335	-0.800766	-1.00077	-1.22068	-1.27676	-1.05603	-0.427231	0.466286	0.992792	0.737228	0.195056	0.0441077	0.196854	0.1325	-0.251388	-0.707473	-1.18865	-1.60264	-1.74149	-1.78162	-2.0482	-2.42213	-2.66833	-2.94482	-3.33033	-3.64923	-3.98329	-4.43861	-4.80565	-5.06593	-5.56626	-6.39198	-7.16575	-7.75327	-8.35577	-8.78909	-8.72531	-8.27733	-7.65368	-6.81021	-5.66089	-4.14514	-2.24924	-0.420064
3	3	3	1	-1.5902	-1.37132	-1.25976	-1.3098	-1.53987	-1.68049	-1.38219	-0.644517	0.369445	1.4088	2.00243	1.78295	0.95036	0.00114867	-0.675511	-0.793712	-0.355965	0.216174	0.522509	0.455903	0.0954664	-0.486756	-1.16743	-1.68698	-2.04486	-2.42528	-2.72593	-2.92843	-3.29744	-3.84684	-4.44122	-5.06333	-5.71956	-6.32303	-6.76759	-7.10102	-7.34251	-7.45759	-7.38069	-6.91342	-6.17796	-5.5805	-5.06806	-4.18299	-2.66972	-0.91237
4	3	3	1	-1.99247	-1.9406	-1.90837	-1.89039	-1.73525	-1.37114	-1.00658	-0.799531	-0.603224	-0.364769	-0.186348	-0.0150866	0.163654	0.249307	0.254612	0.159735	-0.184267	-0.715099	-1.12722	-1.32756	-1.48254	-1.67063	-1.82005	-1.89386	-2.02645	-2.3637	-2.84097	-3.31721	-3.74493	-4.15513	-4.8085	-6.01111	-7.40124	-8.27551	-8.53765	-8.47871	-8.22261	-7.76593	-7.16476	-6.54619	-5.88559	-4.98624	-3.79123	-2.51674	-1.42318	-0.493471
6	3	3	1	-0.836319	-0.682323	-0.899619	-1.37647	-1.7086	-1.63792	-1.26924	-0.826635	-0.473278	-0.425251	-0.988883	-1.9939	-2.81641	-3.16478	-3.10612	-2.72212	-2.06124	-1.37045	-1.01335	-1.1386	-1.65421	-2.36736	-3.14962	-3.9946	-4.86992	-5.48657	-5.69417	-5.96149	-6.49648	-6.87506	-6.99303	-7.0086	-6.95281	-6.84366	-6.71171	-6.58486	-6.32661	-5.5697	-4.22632	-2.65884	-0.98498	0.790512	2.32567	3.44357	4.12931	4.2264
8	3	3	1	-1.13457	-0.864832	-0.597969	-0.391427	-0.196086	-0.0368151	0.0434053	0.0300559	-0.036092	0.0313158	0.319673	0.823679	1.45042	1.94701	2.13871	1.99174	1.58496	1.00972	0.234292	-0.77578	-1.71332	-2.26278	-2.39147	-2.25755	-2.12265	-2.16551	-2.48576	-3.05758	-3.72046	-4.43116	-5.17068	-5.67993	-5.82852	-5.80718	-5.74852	-5.64061	-5.37873	-4.80211	-3.79751	-2.54171	-1.44955	-0.673801	-0.0444566	0.498226	0.956885	1.36934
9	3	3	1	-1.33689	-1.53161	-1.65762	-1.63164	-1.43341	-1.10405	-0.717786	-0.395737	-0.2315	-0.352587	-0.793483	-1.27326	-1.46295	-1.37955	-1.18696	-0.983697	-0.827762	-0.597982	-0.218472	0.0312626	-0.202304	-0.920063	-1.73393	-2.2998	-2.46598	-2.29693	-2.01254	-1.79224	-1.749	-1.92756	-2.42465	-3.15379	-3.86317	-4.50247	-5.14812	-5.83801	-6.5305	-7.21167	-7.78323	-7.98996	-7.78318	-7.13287	-5.94667	-4.48281	-2.96267	-1.40107
10	3	3	1	-2.06832	-2.09913	-2.03958	-1.90381	-1.60052	-1.11495	-0.802994	-0.861648	-0.895711	-0.899723	-1.29538	-1.92433	-2.21559	-2.19046	-1.9883	-1.40363	-0.849171	-0.911817	-1.30317	-1.68497	-2.05769	-2.30064	-2.3903	-2.36095	-2.29932	-2.6504	-3.2645	-3.62637	-3.91369	-4.35156	-4.76479	-5.24875	-6.30913	-7.49471	-7.9035	-7.95447	-8.30695	-8.2726	-7.27182	-5.74414	-3.80843	-1.65304	0.178407	1.54411	2.36429	2.4439
0	4	3	1	-0.396391	0.197438	0.767335	1.11774	1.13111	0.895763	0.627219	0.47618	0.514579	0.722024	0.817193	0.552826	0.079164	-0.433468	-0.987192	-1.39885	-1.43554	-1.20279	-1.00526	-1.09488	-1.53556	-2.23628	-3.21531	-4.4743	-5.70287	-6.51383	-6.82791	-6.86893	-6.8103	-6.64123	-6.43926	-6.30684	-6.15653	-5.89002	-5.38498	-4.52686	-3.49389	-2.49058	-1.47354	-0.328202	1.09644	2.72972	3.99555	4.3761	3.97672	3.2078
1	4	3	1	-0.317924	-0.397308	-0.538938	-0.627931	-0.523173	-0.181331	0.32361	0.858875	1.20043	1.15136	0.749969	0.0336855	-0.864171	-1.53907	-1.85598	-1.9121	-1.71419	-1.49005	-1.53713	-1.73863	-1.78893	-1.59863	-1.43077	-1.55958	-1.95184	-2.5535	-3.24619	-3.89432	-4.53091	-5.08744	-5.61769	-6.12105	-6.46581	-6.68446	-6.65166	-6.26705	-5.45751	-4.18805	-2.83992	-1.63567	-0.382316	1.04683	2.64532	3.98405	4.31732	3.57466
2	4	3	1	-0.371893	0.0410113	0.525667	0.994562	1.28702	1.3608	1.2095	0.800477	0.26922	-0.285692	-1.04175	-1.90696	-2.38543	-2.28233	-1.77251	-1.0716	-0.47462	-0.155441	-0.082031	-0.3076	-0.95122	-1.95651	-3.11274	-4.27215	-5.41252	-6.49301	-7.33317	-7.81256	-8.07175	-8.19112	-8.13297	-8.01396	-7.94031	-7.88613	-7.73729	-7.43648	-6.88498	-5.89596	-4.50233	-2.96785	-1.59619	-0.490374	0.475516	1.27515	1.75337	2.03167
3	4	3	1	-1.79378	-1.3819	-0.6066	0.346227	1.16356	1.60327	1.6699	1.50288	1.23878	1.03914	0.889019	0.815957	0.8164	0.641287	0.248525	-0.14694	-0.392814	-0.527409	-0.649648	-0.745049	-0.874258	-1.09461	-1.30376	-1.53766	-1.97213	-2.60467	-3.21963	-3.79834	-4.51367	-5.26749	-5.95024	-6.50401	-6.82297	-6.90146	-6.72037	-6.36396	-5.94873	-5.5103	-5.03262	-4.47743	-3.78946	-2.89988	-1.87847	-0.873964	0.278149	1.70353
4	4	3	1	-1.05105	-0.851142	-0.699714	-0.712395	-0.666977	-0.377434	0.0862518	0.610311	1.1275	1.58283	1.8206	1.72682	1.31831	0.609858	-0.232094	-0.867275	-1.10936	-1.02482	-0.80679	-0.659032	-0.665726	-0.809046	-1.07478	-1.44777	-1.89914	-2.48252	-3.34081	-4.36421	-5.24642	-5.99184	-6.74897	-7.40145	-7.71299	-7.65862	-7.37549	-6.84512	-5.96855	-4.82431	-3.59457	-2.44041	-1.40041	-0.377996	0.623528	1.44719	2.00889	2.41627
6	4	3	1	0.253346	0.133474	-0.0169982	-0.0386243	0.0310169	0.0277274	-0.0788019	-0.24411	-0.440807	-0.514588	-0.469355	-0.536927	-0.711305	-0.865867	-1.07236	-1.37963	-1.72984	-2.06797	-2.34511	-2.55763	-2.74597	-2.90335	-2.94804	-2.89338	-2.94541	-3.30633	-4.00607	-5.03226	-6.34387	-7.68903	-8.77975	-9.52262	-9.81501	-9.44767	-8.45692	-7.12399	-5.71574	-4.53745	-3.74016	-3.1623	-2.65893	-2.27157	-1.93009	-1.35378	-0.38665	0.966466
8	4	3	1	-1.36041	-0.758007	-0.0194892	0.528443	0.704899	0.566959	0.284764	0.163458	0.439161	1.01155	1.70103	2.18778	2.05539	1.30716	0.403523	-0.147703	-0.28871	-0.185466	-0.134263	-0.630028	-1.4851	-2.07429	-2.49434	-3.02193	-3.30355	-3.20976	-3.3385	-3.93694	-4.66421	-5.34046	-5.97196	-6.54684	-6.9365	-6.90482	-6.46233	-5.90996	-5.2053	-4.12989	-2.75631	-1.21334	0.445583	2.05849	3.20916	3.69969	3.73324	3.35635
9	4	3	1	-2.0941	-2.09715	-1.987	-1.80385	-1.53228	-1.13206	-0.636355	-0.141807	0.361803	0.886294	1.18204	1.0777	0.588913	-0.10082	-0.44761	-0.355222	-0.279223	-0.239925	-0.149148	-0.211282	-0.469911	-0.817102	-1.1705	-1.42966	-1.52818	-1.44323	-1.27124	-1.27488	-1.63998	-2.34865	-3.25518	-4.16565	-4.91033	-5.43791	-5.80856	-6.05951	-6.27918	-6.60437	-6.97104	-7.21226	-7.27546	-7.16269	-6.78815	-5.95741	-4.50231	-2.53558
10	4	3	1	-1.03033	-0.470518	0.0331627	0.294576	0.277746	0.162341	0.0594418	0.0172367	0.100878	0.170086	0.0559729	-0.216495	-0.597289	-1.01662	-1.4719	-1.92508	-2.10107	-1.89316	-1.59389	-1.56029	-1.93636	-2.71888	-3.69809	-4.42028	-4.65419	-4.61994	-4.68967	-5.0554	-5.6412	-6.29907	-6.89377	-7.30041	-7.57874	-7.8472	-8.05994	-8.08971	-7.72503	-6.89596	-5.84652	-4.7589	-3.66512	-2.61373	-1.64129	-0.782978	0.0706211	1.06931
0	1	3	2	-1.9581	-1.19687	-0.535703	-0.193982	-0.158776	-0.0637405	0.452147	1.21288	2.1227	3.43491	4.79078	5.59598	5.99947	6.23846	6.13974	5.80927	5.66433	5.7882	6.04577	6.38482	6.6374	6.74421	6.88033	6.87521	6.54748	6.2574	6.12104	5.7469	5.02741	4.23279	3.55466	2.89675	2.05352	1.01269	-0.0700326	-0.992392	-1.69712	-2.41921	-3.26468	-4.01947	-4.60577	-5.06224	-5.28047	-5.15191	-4.6964	-4.05778
1	1	3	2	-2.95952	-2.89706	-2.65698	-2.09085	-1.14235	0.116689	1.58284	3.15187	4.26669	4.57263	4.39734	4.10276	3.81456	3.63031	3.77848	4.18379	4.71369	5.27456	5.56871	5.59049	5.49364	5.39238	5.22448	5.02424	4.85181	4.68942	4.40505	3.96801	3.42768	2.88065	2.38763	1.82701	1.25106	0.580273	-0.297465	-1.34179	-2.201	-2.78408	-3.28592	-3.58463	-3.82186	-4.01142	-4.0808	-4.08602	-3.972	-3.70673
2	1	3	2	-3.69684	-3.48707	-3.06198	-2.67578	-2.59802	-2.40548	-1.60241	-0.383768	0.931816	1.98617	2.31907	2.29618	2.49982	2.69194	2.78998	3.06668	3.3557	3.40002	3.33832	3.42374	3.73231	4.21657	4.75307	5.15249	5.31125	5.24394	4.86069	4.22042	3.67416	3.418	3.30168	3.19918	3.17291	3.16722	3.03852	2.72379	2.14835	1.17932	-0.0655109	-1.14238	-1.9619	-2.86685	-3.87545	-4.56138	-4.73284	-4.62
3	1	3	2	-2.18344	-2.03863	-1.81683	-1.7652	-1.94986	-1.98367	-1.77948	-1.32448	-0.434772	0.442314	1.10844	1.91088	2.57324	2.68135	2.40423	2.02328	1.73844	1.75427	2.08537	2.60717	3.1547	3.62639	4.06885	4.49421	4.87036	5.16721	5.37334	5.52257	5.58046	5.4322	5.11514	4.75911	4.52612	4.44657	4.34008	4.13833	3.83021	3.43031	2.882	2.15158	1.25425	0.0347204	-1.41954	-2.82322	-4.14742	-5.22194
4	1	3	2	-2.72324	-2.61981	-2.5251	-2.46205	-2.39352	-2.15554	-1.63758	-0.930551	0.0638499	1.49788	3.0006	4.16061	4.94646	5.35655	5.42732	5.29197	5.15467	5.23165	5.43452	5.59498	5.80867	6.03939	6.06484	5.89215	5.64081	5.36422	5.02876	4.59022	4.25981	4.20242	4.21197	4.06969	3.78568	3.43682	3.01827	2.52534	1.95355	1.21849	0.225612	-1.05068	-2.43894	-3.64393	-4.5222	-5.03522	-5.13203	-4.94101
6	1	3	2	-1.27276	-0.891687	-0.702428	-0.807403	-1.08614	-1.174	-0.710568	0.145026	1.05521	2.13337	3.32114	3.72889	2.98761	2.19201	2.06971	2.12952	2.14873	2.42342	2.98201	3.63127	4.27227	4.88931	5.33776	5.47366	5.36094	5.04839	4.60621	4.3218	4.33995	4.43093	4.37161	4.27733	4.28114	4.12196	3.54228	2.50497	1.00253	-0.72096	-2.31933	-3.65367	-4.66654	-5.30701	-5.51017	-5.31987	-4.9803	-4.67322
8	1	3	2	-1.29602	-1.06727	-1.04225	-1.16906	-1.3962	-1.3193	-0.703467	0.0118232	0.829	1.99853	2.94571	3.63164	4.67803	5.51465	5.35868	4.7831	4.47481	4.36591	4.51532	5.29876	6.59481	7.88844	8.73558	8.60286	7.5099	6.22884	5.33739	4.90711	4.80047	4.84676	4.7945	4.43407	3.63601	2.50453	1.49977	0.641406	-0.414724	-1.49432	-2.40871	-3.37505	-4.30377	-4.81705	-4.91363	-4.7829	-4.4975	-4.0503
9	1	3	2	-2.93012	-2.79678	-2.61083	-2.48696	-2.41021	-2.26447	-1.90245	-1.25916	-0.359686	0.679893	1.76017	2.66774	3.10458	3.14315	2.96839	2.7731	2.83118	3.13986	3.51856	3.84586	4.08928	4.23418	4.33946	4.52812	4.7532	5.05443	5.52657	5.80001	5.75369	5.71176	5.66952	5.55074	5.27318	4.85557	4.54512	4.39201	4.22835	3.72245	2.52261	0.913549	-0.532683	-2.01874	-3.47664	-4.54813	-5.32089	-5.68572
0	2	3	2	-2.07292	-1.43559	-0.835077	-0.356128	0.0337706	0.464935	0.960741	1.4915	2.31228	3.55634	4.78697	5.74135	6.48986	6.76928	6.43233	5.91896	5.55427	5.29419	5.26269	5.5482	5.88813	6.11561	6.27801	6.35951	6.28339	6.05163	5.70071	5.26222	4.79169	4.28453	3.72344	3.10243	2.2883	1.26712	0.261969	-0.719137	-1.75776	-2.70065	-3.50881	-4.26805	-4.84604	-5.05792	-4.92779	-4.62962	-4.27758	-3.8013
1	2	3	2	-2.64605	-2.72455	-2.71778	-2.64867	-2.53543	-2.22086	-1.64545	-0.692805	0.570302	1.73723	2.8725	3.98296	4.56015	4.45844	3.94902	3.40745	3.09885	3.17299	3.70515	4.52398	5.41031	6.18682	6.70823	6.87635	6.69397	6.2362	5.7143	5.41868	5.19676	4.81678	4.45216	4.09289	3.52	2.62046	1.56511	0.593353	-0.376519	-1.23841	-1.99022	-2.73059	-3.30927	-3.70853	-3.96667	-4.09116	-4.08454	-3.94603
2	2	3	2	-3.99843	-3.92777	-3.82148	-3.6186	-3.39557	-3.18868	-2.71071	-1.75963	-0.349489	1.51276	3.29046	4.21004	4.5967	4.96566	4.87219	4.29024	3.79668	3.43736	3.10604	3.0717	3.44737	3.97142	4.50318	4.89353	5.03738	5.14803	5.19316	5.05648	4.79037	4.38356	3.93537	3.60487	3.4077	3.19704	2.76049	2.05834	1.31117	0.584903	-0.434733	-1.87712	-3.3457	-4.54028	-5.48673	-6.04666	-6.1804	-6.03727
3	2	3	2	-0.915688	-0.91898	-1.19135	-1.80557	-2.23703	-2.39161	-2.60228	-2.66255	-2.29189	-1.66241	-1.15501	-0.911942	-0.706977	-0.374204	0.0252527	0.30603	0.422278	0.517874	0.599366	0.746126	0.921578	0.778647	0.433161	0.29307	0.3827	0.506574	0.645616	0.848564	1.0402	1.15426	1.17901	1.10774	0.94694	0.825597	0.813332	0.825261	0.981061	1.20634	1.21263	1.139	1.19886	1.30076	1.27692	1.10813	0.758546	0.39869
4	2	3	2	-2.11632	-2.03182	-2.06176	-2.21059	-2.36407	-2.26381	-1.76876	-0.947708	0.186591	1.48842	2.62809	3.65268	4.71334	5.4904	5.69803	5.51944	5.18061	4.72132	4.32403	4.23206	4.3668	4.59066	4.92315	5.21699	5.32157	5.38208	5.46286	5.44891	5.29871	5.04133	4.76775	4.53577	4.30253	3.96573	3.43908	2.75188	1.90315	0.836343	-0.388906	-1.7493	-3.25893	-4.61226	-5.4133	-5.71078	-5.75117	-5.57392
6	2	3	2	-1.82892	-1.67167	-1.49031	-1.20121	-0.943589	-0.77162	-0.493264	0.0936354	0.937035	1.75648	2.32646	2.64121	2.77826	2.77321	2.73192	2.81491	2.98794	3.07565	3.10777	3.28556	3.68211	4.29909	5.0121	5.45717	5.52406	5.46635	5.32195	4.97346	4.60591	4.30945	3.83164	3.24808	2.83879	2.49864	2.04327	1.40984	0.451597	-0.879518	-2.28353	-3.41762	-4.32874	-5.19727	-5.83864	-5.97926	-5.69313	-5.10604
8	2	3	2	-1.34408	-1.26197	-1.31631	-1.49061	-1.70087	-1.54361	-0.928471	-0.208569	0.84337	2.11302	3.04984	4.24744	5.72394	6.32916	5.817	4.89837	4.3439	4.36967	4.65507	5.15576	5.91938	6.63158	7.14794	7.41779	7.22517	6.65019	5.98991	5.41229	5.06826	4.94424	4.93007	4.97609	4.70827	3.95491	2.94655	1.80333	0.593415	-0.633885	-1.84908	-2.96271	-3.849	-4.48569	-4.84542	-4.84942	-4.6418	-4.33053
9	2	3	2	-2.31539	-2.40402	-2.54261	-2.70628	-2.92353	-3.04092	-2.76738	-2.20875	-1.5015	-0.311679	1.13081	2.23425	3.14628	3.84375	4.09653	4.2005	4.09887	3.73546	3.68847	3.90709	3.94204	3.97847	4.18179	4.47968	5.08493	5.95061	6.45531	6.3264	5.99846	5.86266	5.82552	5.72708	5.55131	5.23751	4.73147	4.14575	3.54756	2.78367	1.7747	0.501067	-0.995847	-2.41129	-3.47333	-4.20124	-4.67165	-4.88675
0	3	3	2	-2.74989	-2.03433	-1.29378	-0.657047	-0.175944	0.0738828	0.19162	0.481168	1.0542	1.86003	2.98579	4.33988	5.50547	6.24859	6.45966	6.10219	5.55043	5.29645	5.37332	5.54832	5.7872	5.981	5.88797	5.59853	5.372	5.3431	5.56754	5.79298	5.67762	5.32546	4.92139	4.46124	4.03126	3.60058	3.03327	2.37618	1.6012	0.626212	-0.543105	-1.83864	-3.04236	-4.04103	-4.81428	-5.2801	-5.5096	-5.55088
1	3	3	2	-1.97914	-1.78736	-1.36859	-0.939722	-0.562702	0.00884034	0.930668	2.15119	3.63307	4.85349	5.27702	5.17621	4.8227	4.39065	4.18406	4.31243	4.66555	5.10765	5.41129	5.48159	5.40152	5.17817	4.87361	4.65212	4.40332	3.97019	3.56886	3.16534	2.58359	1.97109	1.42874	0.827852	0.302405	-0.107533	-0.636647	-1.2187	-1.79813	-2.42893	-3.04536	-3.42286	-3.48451	-3.449	-3.47916	-3.62971	-3.73131	-3.55715
2	3	3	2	-2.61036	-2.28274	-2.09594	-2.22176	-2.6067	-2.84565	-2.5023	-1.54388	-0.23082	1.18597	2.27129	2.73213	3.06554	3.65839	4.09714	3.97122	3.44879	2.89975	2.58545	2.66235	3.00544	3.41916	3.87239	4.28108	4.54338	4.70289	4.78624	4.74076	4.61882	4.58388	4.60093	4.48908	4.24234	4.06925	3.94921	3.58827	2.92072	1.89876	0.451805	-1.15644	-2.72538	-4.12373	-5.0275	-5.43913	-5.53329	-5.32852
3	3	3	2	-1.20978	-1.16405	-1.0691	-0.953582	-0.971375	-1.03859	-1.00565	-0.819137	-0.243284	0.613653	1.38103	2.12992	2.69053	2.81757	2.80157	2.73856	2.54694	2.44614	2.55843	2.79564	3.11936	3.45234	3.85411	4.43268	4.91387	5.09654	5.12747	5.09004	5.13934	5.32123	5.4565	5.39941	5.23915	5.12481	4.77519	4.23151	3.66376	2.78182	1.6811	0.696182	-0.194441	-1.17617	-2.44427	-3.85611	-4.9543	-5.47882
4	3	3	2	-2.95908	-3.00115	-3.11917	-3.26424	-3.31578	-3.18354	-2.79653	-2.14813	-1.23461	-0.00669858	1.28786	2.29275	3.10541	3.8764	4.38509	4.51362	4.46714	4.4328	4.48197	4.66601	4.95261	5.24688	5.56307	5.87738	5.92606	5.59362	5.14714	4.86015	4.86171	5.0646	5.01248	4.51342	4.12784	4.18588	4.21595	3.90585	3.39051	2.68693	1.85187	1.05111	0.182103	-0.872492	-1.93033	-2.84845	-3.65484	-4.26475
6	3	3	2	-1.58714	-1.26159	-0.788736	-0.134729	0.372531	0.393029	0.34549	0.782085	1.60161	2.45703	3.05255	3.05909	2.55457	2.04179	1.80759	1.93997	2.40245	3.00108	3.61431	4.14046	4.52772	4.7786	4.72925	4.3128	3.92797	3.84555	3.78032	3.71966	3.84175	3.92753	3.82464	3.48181	2.8656	2.13553	1.19611	-0.078732	-1.2567	-2.12749	-2.84547	-3.23452	-3.27858	-3.31474	-3.55673	-3.88744	-4.10743	-4.18563
8	3	3	2	-1.82806	-1.38004	-1.26872	-1.57351	-2.10504	-2.3536	-1.99128	-1.08721	0.433546	2.42712	4.21294	5.37938	5.91575	5.79793	5.13205	4.2444	3.50187	3.25713	3.64815	4.39372	4.96316	5.16472	5.14337	5.0603	5.01858	5.04828	5.21421	5.3899	5.38451	5.21898	4.94254	4.58544	4.1104	3.61485	3.23539	2.78706	2.00685	1.00053	-0.0496436	-1.22302	-2.43706	-3.56127	-4.45986	-4.86216	-4.69663	-4.16718
9	3	3	2	-2.51825	-2.41453	-2.29086	-2.07168	-1.81441	-1.62881	-1.30958	-0.816627	-0.14496	0.833067	1.7315	2.49239	3.27063	3.69278	3.72811	3.6182	3.43759	3.38187	3.54734	3.83657	4.1137	4.2894	4.40424	4.60348	4.78199	4.83539	4.86186	4.77998	4.50255	4.19873	3.94848	3.67423	3.55931	3.57468	3.44107	3.15808	2.89848	2.67947	2.12936	1.0414	-0.298922	-1.68719	-3.08702	-4.16409	-4.75032	-4.9806
10	3	3	2	-1.47463	-1.22561	-1.1431	-1.35207	-1.74348	-2.07127	-1.99886	-1.31598	-0.0612436	1.66565	3.25095	3.52038	2.49792	1.80895	2.07538	2.69128	3.15695	3.37893	3.45399	3.38726	3.56461	3.68295	3.71717	3.9899	3.92325	3.66223	3.80611	4.0848	4.11931	4.26315	4.65909	4.54663	4.06524	4.25717	4.56409	4.15293	3.36972	2.44944	1.12951	-0.421872	-2.01235	-3.40828	-4.27758	-4.72556	-4.93309	-5.00221
0	4	3	2	-2.45454	-1.91759	-1.26165	-0.572509	0.0345407	0.779821	1.78501	2.75378	3.71682	4.95465	6.08327	6.65185	6.86057	6.80143	6.32274	5.71767	5.49641	5.66072	5.8632	6.04753	6.31897	6.55785	6.59146	6.43656	6.17983	5.82125	5.38444	4.87354	4.27594	3.76671	3.37523	2.77431	1.83962	0.75224	-0.352185	-1.29197	-1.97602	-2.63314	-3.40904	-4.16902	-4.73361	-4.97988	-4.8999	-4.60272	-4.14878	-3.52028
1	4	3	2	-2.93788	-2.89083	-2.83803	-2.75514	-2.4022	-1.61847	-0.526226	0.817308	2.38553	3.66178	4.36137	4.7639	4.82807	4.47394	4.15082	4.03547	4.08141	4.36132	4.80312	5.47595	6.3034	6.91475	7.0907	6.85501	6.42506	5.95728	5.52308	5.06009	4.59671	4.3089	3.8674	3.0381	2.07671	1.01372	-0.134165	-1.15022	-1.98254	-2.78854	-3.4781	-3.97713	-4.22113	-4.17833	-4.11018	-4.13421	-4.14038	-3.9904
2	4	3	2	-3.56781	-3.53362	-3.42538	-3.36343	-3.25855	-2.62031	-1.31205	0.221063	1.81671	3.424	4.38297	4.64034	4.92092	5.04982	4.70827	4.33879	4.08475	3.90432	3.97349	4.32232	4.84014	5.27371	5.58391	5.84544	5.95524	5.81563	5.28925	4.62126	4.3187	4.32005	3.9755	2.968	1.83663	0.844097	-0.342824	-1.63723	-2.88456	-4.11828	-5.04668	-5.49554	-5.62971	-5.50443	-5.14024	-4.51669	-3.64633	-2.86578
3	4	3	2	-2.68532	-2.67014	-2.62119	-2.55238	-2.44012	-1.95879	-1.10977	-0.318255	0.542182	1.74768	2.82012	3.50388	3.9065	3.73103	2.97498	2.23623	1.99964	2.22725	2.73844	3.56501	4.50569	5.12605	5.44149	5.77464	6.11616	6.24121	6.13673	5.97083	5.87442	5.79501	5.54998	5.10545	4.57999	3.94857	3.25616	2.66752	2.12929	1.43671	0.296003	-1.36862	-3.10801	-4.44224	-5.35176	-5.97671	-6.23987	-6.05746
4	4	3	2	-2.75946	-2.76161	-2.77395	-2.89828	-2.90374	-2.44549	-1.53482	-0.407423	0.844093	2.23575	3.55374	4.57235	5.28728	5.50152	5.12144	4.63005	4.41135	4.39603	4.54796	4.9201	5.44647	5.97014	6.30707	6.37072	6.24903	6.06499	5.76987	5.36517	5.186	5.34403	5.34793	4.82277	4.00272	3.21232	2.34536	1.18449	-0.0701997	-1.05242	-1.78353	-2.62384	-3.64744	-4.38648	-4.56741	-4.51425	-4.45269	-4.25872
6	4	3	2	-2.27583	-2.02263	-1.61288	-1.15045	-0.718673	-0.307838	0.0264636	0.313986	0.750888	1.37122	1.88992	2.0888	2.09911	2.20234	2.36108	2.40396	2.4982	2.75547	3.12029	3.59663	4.12201	4.64774	5.10049	5.3912	5.53149	5.37816	4.79256	4.00163	3.33841	2.95513	2.75572	2.61986	2.58775	2.59983	2.53172	2.20644	1.4844	0.440514	-0.815391	-2.21807	-3.69957	-5.08538	-6.2149	-6.99957	-7.16575	-6.63124
8	4	3	2	-1.39409	-1.11886	-1.12759	-1.31614	-1.28382	-0.791013	-0.219143	0.475396	1.33404	2.31591	3.87623	5.70855	6.69663	6.01331	4.43299	3.40908	3.22086	3.56456	4.31204	5.20624	5.74201	5.9189	6.03412	6.12146	6.1249	6.02815	5.69732	5.20164	4.87333	4.66785	4.34697	3.99127	3.64959	3.10338	2.23941	1.15517	-0.0183495	-1.18766	-2.3325	-3.36152	-4.07305	-4.48597	-4.71773	-4.60497	-4.21693	-3.85342
9	4	3	2	-3.1012	-3.04893	-3.02223	-3.10989	-3.18507	-2.9685	-2.51601	-1.94762	-0.954676	0.443546	1.69888	2.79345	3.81059	4.4004	4.76479	5.02304	4.70567	4.17921	4.02338	3.9205	3.80945	4.01557	4.33535	4.57321	4.94531	5.474	5.9899	6.36107	6.42183	6.13659	5.72287	5.36301	5.06269	4.80407	4.52557	4.20406	3.83842	3.19954	2.12708	0.770875	-0.777991	-2.49505	-4.03476	-4.9605	-5.26402	-5.20008
10	4	3	2	-0.797761	-0.516128	-0.496706	-0.811343	-1.38372	-1.84107	-1.83357	-1.17446	0.0704559	1.5395	2.72799	3.52031	4.08505	4.28956	4.01866	3.60503	3.40503	3.33995	3.51744	4.02185	4.47621	4.78842	5.11956	5.48038	5.6824	5.55532	5.30375	5.04514	4.70449	4.54896	4.71653	4.86822	4.91047	4.93166	4.76141	4.30908	3.64497	2.62773	1.11655	-0.56739	-2.08938	-3.49994	-4.7338	-5.50451	-5.743	-5.65918
0	1	3	3	-5.16014	-5.02025	-4.61605	-4.12595	-3.81995	-3.78653	-3.70148	-3.31007	-2.81425	-2.29007	-1.6405	-1.08463	-0.758356	-0.488564	-0.26813	-0.150906	-0.00344818	0.220719	0.468824	0.779596	1.17501	1.59216	2.08206	2.78854	3.5343	3.9931	4.32191	4.82463	5.42425	5.98992	6.47765	6.7593	6.74393	6.43377	5.8959	5.2649	4.57635	3.80536	3.00586	2.19308	1.42744	0.875418	0.596858	0.605486	0.981231	1.62113
1	1	3	3	-3.49706	-3.58439	-3.5861	-3.45801	-3.23138	-2.72573	-1.83804	-0.842066	0.297842	1.04491	0.711798	-0.0578503	-0.624223	-0.777157	-0.505272	0.0246441	0.469785	0.738064	1.01722	1.1705	1.14024	1.11164	1.27768	1.69801	2.3296	2.94205	3.41347	3.78361	4.21863	4.77785	5.349	5.79496	5.87254	5.5273	4.92689	4.27609	3.56053	2.77098	1.94416	1.03013	0.18522	-0.440875	-0.685902	-0.461399	0.0465196	0.594249
2	1	3	3	-8.82617	-8.46664	-7.77489	-6.96794	-6.27697	-5.71594	-4.82792	-3.33177	-1.7538	-0.697605	-0.116471	0.376082	0.948792	1.36789	1.51127	1.62224	1.82252	1.95734	1.86713	1.57449	1.22543	0.978929	0.849918	0.804084	0.876569	0.935429	0.938938	1.02966	1.23459	1.56078	2.08935	2.80833	3.67255	4.64374	5.48877	5.99437	6.17285	6.04818	5.65775	5.21277	4.84339	4.41569	3.87094	3.33865	2.97675	2.77284
3	1	3	3	-3.15889	-3.18302	-3.24494	-3.32073	-3.55538	-3.94541	-3.9945	-3.6621	-3.16905	-2.33312	-1.4351	-0.739615	-0.0688677	0.307976	0.161327	-0.208933	-0.536389	-0.738712	-0.805213	-0.79227	-0.707114	-0.5571	-0.398607	-0.236407	-0.0962289	0.0092567	0.0874021	0.145459	0.257019	0.477007	0.791394	1.21079	1.65507	2.14133	2.78992	3.60532	4.52713	5.37195	6.08155	6.63861	6.92066	6.83551	6.29927	5.42262	4.4405	3.42907
4	1	3	3	-4.58845	-4.61556	-4.72333	-4.81377	-4.83739	-4.86754	-4.87353	-4.66015	-4.09121	-3.16332	-2.09755	-1.28486	-0.823745	-0.519497	-0.282739	-0.146222	-0.215185	-0.530379	-0.830156	-0.889409	-0.833288	-0.718201	-0.458071	-0.174737	-0.0222847	0.0111113	0.0866621	0.378431	0.799775	1.20111	1.69233	2.47072	3.51272	4.60834	5.54174	6.14497	6.47515	6.78767	7.07813	6.99994	6.40717	5.58839	4.85784	4.28679	3.80063	3.28948
6	1	3	3	-3.73463	-3.88435	-3.97859	-3.92168	-3.76097	-3.83273	-4.20595	-4.31994	-3.84811	-3.15305	-2.42771	-1.58247	-0.893772	-0.487325	-0.000252225	0.508408	0.557402	0.155765	-0.290411	-0.6137	-0.887069	-1.01867	-0.692477	0.0873022	0.916885	1.67393	2.51696	3.42657	4.33104	5.24355	6.08112	6.63311	6.85874	6.95359	6.98233	6.92562	6.8323	6.62474	6.20954	5.62347	4.93042	4.17923	3.40005	2.68388	2.18365	1.91906
8	1	3	3	-6.11784	-6.38773	-6.55763	-6.49289	-6.25445	-6.14994	-6.15849	-5.79085	-5.08756	-4.15436	-2.45165	-0.0594895	1.94462	2.79307	2.72599	2.46534	2.31632	2.11454	1.91883	2.07774	2.69139	3.48563	4.08624	4.20217	3.81345	3.26413	2.93431	3.06492	3.75407	4.81466	5.91467	6.80622	7.33406	7.326	6.8192	6.19989	5.53126	4.50229	3.19061	1.94954	0.948317	0.299642	0.177025	0.578807	1.28572	2.04395
9	1	3	3	-5.43733	-5.35963	-5.19647	-5.04186	-4.88916	-4.71434	-4.53973	-4.40443	-4.33199	-4.18916	-3.64713	-2.82005	-2.14242	-1.69483	-1.45493	-1.18353	-0.698536	-0.251882	0.0385657	0.179889	0.1299	-0.0276196	-0.166359	-0.221491	-0.0940538	0.24608	0.715542	1.29836	1.79306	2.16325	2.63	3.08413	3.49851	4.01784	4.57245	4.99259	5.21199	5.28419	5.33182	5.16626	4.59762	3.90232	3.12892	2.40899	2.01091	1.91008
0	2	3	3	-3.90802	-3.81557	-3.49361	-3.15565	-3.00379	-2.97952	-2.8851	-2.67059	-2.43595	-2.02941	-1.41331	-0.976486	-0.702627	-0.305952	0.0329191	0.102859	0.0179864	-0.0367446	-0.0129773	0.0892074	0.408044	1.00001	1.6858	2.29755	2.8197	3.31178	3.86929	4.56878	5.28132	5.85105	6.37546	6.87418	7.16704	7.14408	6.788	6.07559	5.05241	3.97384	3.05657	2.1999	1.35517	0.815624	0.726765	0.81406	0.889469	1.0831
1	2	3	3	-3.02059	-3.24861	-3.44855	-3.64016	-3.61322	-3.3429	-2.99481	-2.74872	-2.51009	-1.87393	-0.916096	0.0431021	0.652014	0.604085	0.187886	-0.340858	-0.766712	-0.89967	-0.745763	-0.198595	0.602044	1.3588	1.91062	2.15261	2.10993	2.06726	2.17974	2.46829	3.04969	3.87771	4.70225	5.42963	5.96534	6.18435	6.06074	5.71327	5.22224	4.54334	3.77184	2.95331	2.05412	1.16523	0.378174	-0.175799	-0.292799	-0.00695777
2	2	3	3	-7.4037	-7.19241	-6.7318	-6.11347	-5.44333	-4.86989	-4.42471	-3.92264	-3.16275	-2.10281	-0.801251	0.50997	1.53191	2.14983	2.20155	1.68922	0.993202	0.351046	-0.238501	-0.771926	-1.08496	-1.02169	-0.680895	-0.124055	0.577688	1.27782	1.95665	2.52781	2.95306	3.41426	4.01611	4.70859	5.42834	6.1083	6.6898	7.20028	7.55867	7.50926	7.11565	6.58482	5.76791	4.73134	3.7069	2.61036	1.68709	1.29077
3	2	3	3	1.0985	0.978617	0.835178	0.546572	0.0725134	-0.381442	-0.63991	-0.858975	-1.04024	-1.07956	-1.0305	-0.926825	-0.825053	-0.831869	-0.92918	-0.966211	-0.996976	-1.01966	-0.844951	-0.66375	-0.659366	-0.729253	-0.883189	-1.03953	-0.947669	-0.630098	-0.328561	-0.205233	-0.246935	-0.334432	-0.388049	-0.40643	-0.494413	-0.669211	-0.750547	-0.599004	-0.346812	-0.0249238	0.3793	0.755048	1.12531	1.51097	1.85389	2.03297	2.04532	2.00333
4	2	3	3	-4.02046	-3.82156	-3.68871	-3.71952	-3.95672	-4.30116	-4.46121	-4.27534	-3.89366	-3.28364	-2.34066	-1.40903	-0.728147	-0.116927	0.316334	0.31828	0.018269	-0.455671	-1.05827	-1.5694	-1.78993	-1.74831	-1.53302	-1.08971	-0.507265	-0.130349	-0.0801588	-0.131237	0.00635719	0.507503	1.36834	2.50567	3.85069	5.26341	6.48042	7.25319	7.54822	7.56539	7.46263	7.18143	6.66137	5.96286	5.20964	4.60581	4.20167	3.74062
6	2	3	3	-4.45696	-4.24071	-4.02493	-3.80551	-3.58151	-3.33504	-2.99731	-2.59135	-2.33807	-2.36265	-2.41606	-2.24127	-1.91198	-1.53466	-1.1517	-0.886824	-0.750147	-0.735176	-1.01406	-1.42988	-1.57552	-1.54356	-1.45681	-0.974793	-0.102277	0.763037	1.65025	2.70996	3.74726	4.73031	5.79523	6.80374	7.58981	8.18226	8.61661	8.7729	8.51811	7.97111	7.3223	6.53369	5.54486	4.47762	3.39098	2.31117	1.50071	1.20719
8	2	3	3	-4.83097	-4.63494	-4.41482	-4.24504	-4.26152	-4.71569	-5.25955	-5.23812	-4.76824	-3.80308	-1.91238	0.515204	2.69243	3.77942	3.47228	2.6103	2.01445	1.87125	1.97758	2.03116	2.17081	2.6095	2.95523	2.88691	2.68846	2.62588	2.72321	2.95631	3.35656	4.17102	5.41006	6.60249	7.51744	8.02282	7.9342	7.39875	6.51706	5.30192	4.04032	2.85769	1.74152	0.944633	0.650775	0.81571	1.31769	2.00936
9	2	3	3	-4.50482	-4.51264	-4.54211	-4.61861	-4.73022	-4.86107	-4.95444	-4.85908	-4.5861	-4.20428	-3.5994	-2.91042	-2.39653	-2.03895	-1.81164	-1.67732	-1.56325	-1.43567	-1.22499	-1.04795	-1.08083	-1.20019	-1.20333	-1.04416	-0.667735	0.00369428	0.763378	1.38331	1.96063	2.53614	3.14061	3.86669	4.62054	5.26296	5.68879	5.86676	5.95217	5.952	5.72186	5.3462	4.91084	4.40149	3.92068	3.56836	3.35892	3.2881
0	3	3	3	-5.57583	-5.51272	-5.23465	-4.84696	-4.43303	-4.076	-3.9564	-4.05268	-4.09423	-3.81566	-3.05667	-2.04279	-1.20295	-0.634368	-0.300972	-0.218332	-0.267703	-0.235752	0.0524781	0.542418	1.01525	1.42345	1.85719	2.31414	2.76667	3.24312	3.71578	4.15375	4.62517	5.22927	5.98226	6.71001	7.22432	7.55474	7.66089	7.43779	6.98832	6.28701	5.20861	3.89089	2.55776	1.31841	0.205049	-0.666553	-1.05849	-0.90821
1	3	3	3	-2.86426	-2.99505	-3.11208	-3.04318	-2.7868	-2.52437	-2.32787	-2.14118	-1.74828	-0.951483	-0.200058	0.0602824	-0.0901323	-0.418258	-0.669728	-0.590296	-0.232336	0.291691	0.756614	1.06082	1.33518	1.45641	1.45033	1.39328	1.45829	1.80359	2.31952	3.00492	3.84849	4.5797	5.1863	5.68979	5.88477	5.94252	5.98583	5.67636	4.9109	3.89271	2.85053	1.82431	0.9066	0.334079	0.0446681	-0.248627	-0.453111	-0.356152
2	3	3	3	-7.22078	-7.13725	-6.7986	-6.36474	-6.06229	-5.90448	-5.63679	-5.0481	-4.27192	-3.31584	-2.12696	-1.08412	-0.337663	0.410869	1.10951	1.39845	1.3364	1.35531	1.49158	1.51695	1.61614	1.97125	2.28146	2.2952	2.1766	2.06477	1.97964	2.03078	2.23276	2.4831	2.72237	2.98525	3.31378	3.7298	4.34671	5.1338	5.83985	6.33735	6.47852	6.14976	5.61744	5.02572	4.31164	3.62568	3.07213	2.60787
3	3	3	3	-3.64154	-3.77336	-3.86193	-3.87	-3.74333	-3.59403	-3.54375	-3.51813	-3.47594	-3.26132	-2.78969	-2.2674	-1.59713	-0.721966	-0.12699	-0.0724345	-0.429137	-0.873932	-1.00677	-0.856663	-0.652346	-0.423522	-0.175676	0.080241	0.416476	0.753146	0.929748	1.03908	1.24219	1.66352	2.22802	2.78165	3.33978	3.99151	4.63848	5.03708	5.35281	5.78891	6.03306	5.95835	5.8272	5.61376	4.93956	3.78608	2.73547	2.23241
4	3	3	3	-4.51756	-4.56868	-4.68002	-4.84235	-5.03223	-5.16853	-5.16685	-5.0011	-4.63625	-4.02519	-3.17311	-2.27343	-1.66256	-1.29362	-0.887691	-0.655883	-0.811296	-0.994954	-0.976071	-0.914882	-0.805672	-0.591222	-0.438257	-0.342514	-0.0659738	0.40809	0.853516	1.15	1.35903	1.63296	2.17521	2.94119	3.63374	4.19567	4.68884	4.98333	5.08909	5.22194	5.39809	5.57321	5.82329	5.86608	5.354	4.67216	4.32079	4.16411
6	3	3	3	-3.42883	-3.36588	-3.03349	-2.61018	-2.3853	-2.49174	-2.81393	-2.96566	-2.77768	-2.46731	-2.16507	-1.78143	-1.4462	-1.32271	-1.20347	-1.01987	-0.887637	-0.772516	-0.631085	-0.498143	-0.431897	-0.475658	-0.506592	-0.241276	0.272228	0.813717	1.48941	2.29682	3.11494	3.92936	4.61192	5.302	5.96765	6.22414	6.19211	6.18409	6.08862	5.9161	5.88967	5.81115	5.39628	4.54225	3.34617	2.2228	1.47861	1.16624
8	3	3	3	-4.1651	-4.21335	-4.16376	-4.12619	-4.2038	-4.40696	-4.71758	-4.91477	-4.69136	-4.02705	-3.04389	-2.01141	-1.07184	-0.377765	-0.211275	-0.419853	-0.601053	-0.360564	0.414393	1.32706	2.03111	2.32163	2.29791	2.26027	2.29976	2.37308	2.54866	2.96976	3.57669	4.2455	4.90305	5.36582	5.7376	6.16695	6.49772	6.56936	6.2915	5.7231	4.93798	3.91043	2.62748	1.39932	0.653989	0.569585	1.03074	1.71653
9	3	3	3	-4.8546	-4.8389	-4.6992	-4.43399	-4.11951	-3.91109	-3.90242	-3.95171	-3.85396	-3.4673	-2.66576	-1.65161	-0.880445	-0.580675	-0.559209	-0.532849	-0.518379	-0.428447	-0.25031	-0.234307	-0.37878	-0.440781	-0.269082	-0.0222854	0.196765	0.392483	0.50951	0.654543	0.925548	1.2418	1.61274	2.08987	2.65759	3.33396	3.98158	4.44925	4.79214	5.08118	5.31803	5.27594	4.86091	4.40982	3.9059	3.0852	2.55938	2.57963
10	3	3	3	-2.15872	-2.35602	-2.54073	-2.72973	-2.90734	-3.00509	-3.2364	-3.48382	-3.35335	-2.79382	-1.73343	-0.765989	-0.58305	-0.840878	-1.10106	-1.26859	-1.28431	-1.48599	-1.77195	-1.77297	-1.77186	-1.75658	-1.81741	-1.95084	-1.80553	-1.6757	-1.53857	-0.880965	0.0244007	0.823123	1.78725	3.15319	4.44104	5.36915	6.14214	6.88699	7.32734	7.34078	7.04045	6.15324	4.84552	3.72173	2.99277	2.72154	2.70332	2.73173
0	4	3	3	-4.8329	-4.69524	-4.2299	-3.60305	-3.15899	-3.05425	-2.97448	-2.54668	-1.85523	-1.08474	-0.384482	-0.0889755	-0.230159	-0.385779	-0.34217	-0.269472	-0.29882	-0.299117	-0.100456	0.274033	0.807694	1.51364	2.22398	2.78199	3.23855	3.71384	4.25728	4.87961	5.56271	6.2256	6.81471	7.33486	7.66634	7.5345	6.90494	6.12411	5.38699	4.51391	3.39019	2.13456	0.926841	0.00609274	-0.418885	-0.346867	0.0804293	0.695171
1	4	3	3	-3.65283	-3.98408	-4.16069	-4.23817	-4.09513	-3.59796	-2.90241	-2.20731	-1.44451	-0.870462	-0.819305	-0.735665	-0.458985	-0.633571	-0.944754	-1.01728	-1.03202	-0.867516	-0.400167	0.224977	0.865195	1.35241	1.49104	1.46834	1.57693	1.86371	2.42957	3.22463	4.16295	5.15256	6.14463	7.07342	7.65911	7.60459	6.94328	6.00864	5.09151	4.26315	3.41437	2.36954	1.18944	0.295924	-0.0415411	0.0460712	0.411536	0.931024
2	4	3	3	-5.40494	-5.04139	-4.76024	-4.53027	-4.40901	-4.37491	-4.08744	-3.2873	-2.22982	-1.15595	-0.0671161	0.778024	1.18038	1.19927	0.796211	0.14633	-0.530214	-1.16539	-1.55485	-1.61272	-1.33429	-0.737948	0.0223703	0.918782	1.91875	2.98004	4.14282	5.20785	5.9333	6.46405	7.06274	7.57077	7.71936	7.58159	7.21101	6.5564	5.68441	4.60893	3.4784	2.59168	1.98416	1.61975	1.52225	1.57218	1.66126	1.80083
3	4	3	3	-3.22571	-3.23269	-3.25805	-3.21776	-3.15232	-3.26004	-3.3228	-2.98202	-2.47943	-1.80603	-0.82186	-0.105733	0.148781	0.284788	0.150715	-0.410916	-0.966312	-1.14821	-1.05626	-0.886554	-0.679942	-0.393746	-0.15059	-0.0538753	0.0364923	0.257108	0.583224	0.934485	1.31429	1.85954	2.66909	3.57393	4.46844	5.39679	6.27277	7.04042	7.63799	7.96288	7.94476	7.41086	6.24705	4.70133	3.19377	1.89845	0.825408	0.187605
4	4	3	3	-4.31535	-4.25025	-4.20439	-4.35072	-4.66611	-4.96693	-5.00247	-4.59467	-3.85817	-2.93803	-1.89642	-0.936496	-0.204917	0.272238	0.394224	0.196981	-0.0906028	-0.345746	-0.583044	-0.792531	-0.889055	-0.766738	-0.413912	0.0658071	0.501804	0.745858	0.985966	1.50039	2.16522	2.89411	3.84765	4.91703	5.7822	6.37472	6.7722	6.91594	6.79078	6.49542	6.09114	5.65991	5.11073	4.25373	3.4435	3.12994	3.03421	2.82686
6	4	3	3	-3.66723	-3.37082	-3.08105	-2.68922	-2.24351	-1.95037	-1.83383	-1.79248	-1.87462	-2.08626	-2.28237	-2.30809	-2.06028	-1.67207	-1.4258	-1.42055	-1.55311	-1.68756	-1.79314	-1.83863	-1.79394	-1.69521	-1.51541	-1.28439	-1.10305	-0.870666	-0.387511	0.374712	1.34582	2.4355	3.63278	4.85573	5.97985	7.02068	7.86982	8.43167	8.69991	8.6725	8.316	7.56169	6.48671	5.26444	4.12844	3.20999	2.48213	2.08272
8	4	3	3	-5.75948	-5.44328	-4.80992	-4.247	-4.11428	-4.51509	-5.06708	-5.4115	-5.08808	-3.64902	-1.41758	0.817308	2.12213	2.21606	1.71164	1.30154	1.22068	1.4152	1.95639	2.53024	2.83927	3.05808	3.13998	2.97674	2.8015	2.7952	2.9622	3.43743	4.19132	5.05907	6.02857	6.86567	7.46199	7.9218	7.95767	7.35407	6.32024	5.05004	3.62175	2.22942	1.21359	0.837421	1.03214	1.51077	2.13336	2.8165
9	4	3	3	-4.46835	-4.28897	-4.13812	-4.07126	-4.18504	-4.50472	-4.72975	-4.70339	-4.53659	-3.99229	-3.13439	-2.4898	-1.90261	-1.06247	-0.339556	-0.109241	-0.269771	-0.609182	-1.03432	-1.33704	-1.41455	-1.40203	-1.32528	-1.25507	-1.21757	-0.921554	-0.279528	0.498709	1.32556	2.1302	2.82831	3.51127	4.26306	5.05061	5.71077	6.17607	6.47597	6.47423	6.1371	5.56417	4.8088	4.01249	3.39831	2.98391	2.76518	2.89061
10	4	3	3	-3.45523	-3.12353	-2.87397	-2.89385	-3.20896	-3.70623	-4.29753	-4.72372	-4.45395	-3.38949	-2.09798	-1.15169	-0.689136	-0.45309	-0.39484	-0.746683	-1.3296	-1.79906	-2.03669	-1.87762	-1.31446	-0.783198	-0.616676	-0.623384	-0.343714	0.294493	0.927942	1.49974	2.22896	3.08866	4.06146	5.14879	6.1283	6.88531	7.48735	7.92626	8.06672	7.85786	7.37163	6.67969	5.94098	5.21493	4.35352	3.51214	2.96754	2.74858
0	1	3	4	5.61614	5.24547	4.73272	4.25815	4.03639	4.06236	4.00665	3.79004	3.821	4.38492	5.22189	5.84556	6.19069	6.38105	6.2613	5.93235	5.79061	5.95475	6.30149	6.80808	7.3453	7.93238	8.69903	9.46402	10.0432	10.4269	10.5738	10.5294	10.4603	10.4264	10.3874	10.2394	9.85871	9.19697	8.28862	7.28026	6.34395	5.75081	5.58549	5.70834	5.92055	6.152	6.31288	6.32245	6.11486	5.84084
1	1	3	4	5.03846	4.99179	4.71378	4.1745	3.82743	3.73249	3.57375	3.86893	4.52569	4.88729	4.68429	4.30969	4.16419	4.12523	4.18905	4.49715	5.0833	5.69151	6.00771	6.01222	5.92003	5.9511	6.0305	6.1208	6.32204	6.57589	6.74363	6.90721	7.29475	8.05114	9.08669	9.98752	10.3231	10.1414	9.81364	9.4584	8.77063	7.77891	6.75892	5.66732	5.12485	5.31198	5.47795	5.34137	5.07571	4.66704
2	1	3	4	9.68137	9.28458	8.50235	7.63516	6.99626	6.43365	5.40883	3.97747	3.04052	2.83152	2.99333	2.98664	3.33104	3.76296	3.84191	3.95885	4.2038	4.27107	4.1646	4.27265	4.68034	5.21975	5.78743	6.22396	6.42576	6.54384	6.50217	6.31756	6.33062	6.60917	7.09527	7.82634	8.74879	9.76323	10.6467	11.169	11.3654	11.2423	10.7934	10.1884	9.56308	8.95114	8.40157	7.76566	7.04174	6.53807
3	1	3	4	4.05414	3.95115	3.85449	3.89029	4.17658	4.5259	4.4865	4.04751	3.45597	2.90411	2.56907	2.70233	3.03848	3.02934	2.69643	2.40572	2.24336	2.18239	2.52111	3.0402	3.49071	3.82427	4.21835	4.69333	5.12244	5.47357	5.74729	6.01014	6.2907	6.50568	6.6745	6.95075	7.37949	7.83338	8.31445	8.91557	9.60564	10.2294	10.6116	10.7066	10.553	10.2591	9.90302	9.42911	8.76523	7.9941
4	1	3	4	5.61377	5.51723	5.51629	5.5492	5.5291	5.44513	5.26431	4.89096	4.3148	3.90059	4.03174	4.54159	5.13435	5.49898	5.5454	5.46727	5.44983	5.56193	5.79798	5.99535	6.25475	6.54552	6.67581	6.69307	6.66925	6.61301	6.596	6.68762	7.06993	7.8921	8.98862	10.1233	11.0779	11.6189	11.5378	10.8327	9.88322	9.18753	8.79619	8.31612	7.68498	7.25326	7.08334	6.97832	6.87968	6.69641
6	1	3	4	4.16934	4.25845	4.27213	4.17432	4.118	4.21727	4.38711	4.46876	4.24975	4.15323	4.49558	4.41126	3.76515	3.41404	3.3225	3.27796	3.29818	3.38553	3.69086	4.25136	4.98739	5.77576	6.37045	6.7239	7.14887	7.74787	8.45877	9.33655	10.2395	10.8861	11.1649	11.1283	10.8977	10.5048	9.95953	9.3181	8.67225	8.1973	7.95911	7.83495	7.6616	7.33908	6.77302	6.44365	6.64183	6.78549
8	1	3	4	6.51895	6.63025	6.73726	6.71872	6.57356	6.48496	6.42973	6.03539	5.39809	4.90041	4.36849	4.51703	5.84856	6.71519	6.42404	5.82063	5.41102	5.16206	5.3202	6.10335	7.51064	9.07859	10.2083	10.2969	9.39345	8.38462	7.88369	7.97801	8.60139	9.53329	10.434	11.0819	11.2266	10.7818	9.76132	8.5423	7.47316	6.4786	5.60825	5.22635	5.32889	5.54742	5.79178	6.07756	6.28425	6.17072
9	1	3	4	6.60328	6.55962	6.41441	6.24128	5.99192	5.60548	5.16615	4.83055	4.68039	4.74136	4.62461	4.42412	4.36464	4.16954	3.78614	3.45446	3.38776	3.58265	3.8635	4.15889	4.40622	4.6258	4.90172	5.1741	5.34505	5.65088	6.18288	6.50701	6.55903	6.73492	7.0906	7.44164	7.76532	8.20397	8.80604	9.43497	9.85184	9.84488	9.55474	9.19149	8.72178	8.27975	7.87142	7.52023	7.33412	7.10399
0	2	3	4	4.50426	4.18155	3.76375	3.3745	3.19115	3.20684	3.21514	3.24913	3.63128	4.37495	5.19332	5.9549	6.66773	6.95973	6.6429	6.1464	5.77719	5.49454	5.44451	5.73055	6.17816	6.72447	7.48654	8.39279	9.15001	9.62258	9.87659	10.0052	10.0134	9.91194	9.86346	9.87975	9.80638	9.55449	9.03482	8.15228	7.11022	6.34913	6.06382	6.15847	6.38696	6.47651	6.27075	5.96807	5.84323	5.48956
1	2	3	4	4.12893	4.3295	4.47381	4.56596	4.45747	4.12264	3.68975	3.30954	3.05936	2.9389	3.31928	4.1912	4.73207	4.68961	4.36075	3.98747	3.7405	3.71648	4.12455	4.85418	5.72899	6.59191	7.24361	7.52482	7.44328	7.14626	6.92397	7.10055	7.54733	7.97625	8.43108	8.93538	9.24701	9.20358	8.81656	8.2886	7.77434	7.15738	6.45759	5.78864	5.21065	4.82417	4.72461	4.91872	5.13421	5.2472
2	2	3	4	8.7018	8.4237	7.94664	7.40529	6.95414	6.57978	5.91837	4.9909	4.05559	3.71127	4.29792	4.93709	5.50362	6.35458	6.51617	5.78365	4.92607	4.4213	4.0651	3.82756	4.07076	4.73033	5.57636	6.33445	7.00696	7.8239	8.48064	8.69755	8.66617	8.68661	8.93675	9.41634	10.0151	10.6374	11.1455	11.5267	11.7149	11.5324	11.1143	10.7306	10.3039	9.80677	9.30836	8.79594	8.30175	7.69812
3	2	3	4	6.14337	5.9329	5.95846	5.98133	5.87187	5.65327	5.5061	5.22208	4.69624	4.14188	4.05357	4.37315	4.45377	4.15996	4.05053	4.21723	4.27355	4.16491	3.95231	4.16644	4.48022	4.41415	4.20499	4.28126	4.32977	4.15625	4.02303	4.16095	4.48159	4.79506	5.23393	5.53774	5.42045	5.23285	5.26875	5.41374	5.66057	5.86169	6.13504	6.70224	7.12958	7.20896	7.21913	7.2437	7.03792	6.50441
4	2	3	4	4.75078	4.53978	4.4263	4.51765	4.77891	4.98782	4.90488	4.50164	4.05142	3.7829	3.71489	4.08385	4.91266	5.63361	5.85569	5.70833	5.37313	5.0029	4.81514	4.92507	5.14682	5.35458	5.6518	5.95631	6.16235	6.38695	6.64584	6.91069	7.31062	7.85936	8.4884	9.25313	10.1719	10.9592	11.2598	10.9942	10.3186	9.51765	8.85508	8.37024	8.11532	8.02487	7.80768	7.51749	7.38182	7.25313
6	2	3	4	4.95108	4.71627	4.4583	4.14735	3.8594	3.59974	3.34472	3.14123	3.17516	3.43596	3.66116	3.75768	3.76686	3.62708	3.43385	3.42267	3.62686	3.90928	4.25212	4.71016	5.12721	5.67059	6.45652	7.07641	7.44782	7.90471	8.51166	9.13318	9.81373	10.6269	11.4522	12.0473	12.1766	11.8233	11.2476	10.6336	9.91884	9.1319	8.50158	8.10693	7.78488	7.59157	7.4476	7.1036	6.62636	6.12936
8	2	3	4	5.51153	5.19287	4.86732	4.67245	4.70231	5.05738	5.51233	5.45685	5.10555	4.82572	4.58933	5.52484	7.37598	8.23676	7.37856	5.91995	5.06969	5.0021	5.3252	5.85937	6.61909	7.44937	8.12454	8.48113	8.41216	8.06901	7.71432	7.47681	7.56909	8.16468	9.25144	10.465	11.3334	11.6092	11.1403	10.0953	8.74127	7.35055	6.435	6.06798	5.92106	5.94475	6.02126	6.03628	6.25407	6.59085
9	2	3	4	5.42889	5.48675	5.56838	5.68489	5.84407	5.9623	5.8573	5.49415	4.97848	4.46744	4.14338	4.10132	4.47141	4.81918	4.83142	4.83113	4.68499	4.30154	4.16972	4.25408	4.24894	4.30389	4.53777	4.90535	5.52318	6.37771	6.98412	7.08555	7.0636	7.26475	7.71715	8.36776	9.07857	9.62517	9.86095	9.77086	9.56075	9.4192	9.25179	8.98891	8.75823	8.54553	8.11453	7.46271	6.90329	6.63368
0	3	3	4	6.57831	6.09448	5.51246	4.98713	4.57573	4.34784	4.43555	4.63919	4.65414	4.50357	4.67475	5.3868	6.10016	6.53018	6.62457	6.26179	5.77701	5.58293	5.61779	5.80942	6.13946	6.48851	6.68096	6.78521	7.09434	7.61623	8.23608	8.80958	9.18028	9.58398	10.2317	10.8688	11.1744	11.0835	10.7177	10.1799	9.53712	8.75872	7.85726	6.90044	6.08532	5.65202	5.62387	5.91797	6.45408	6.90203
1	3	3	4	4.20789	4.37895	4.37542	4.07406	3.51371	2.92623	2.72014	3.23945	4.30296	5.21443	5.48355	5.33298	5.04154	4.73736	4.56439	4.73451	5.06615	5.39126	5.7119	5.91989	6.0115	6.0123	5.8924	5.71809	5.48764	5.29422	5.48136	6.03055	6.76382	7.55506	8.21434	8.77402	9.30393	9.84753	10.3481	10.3271	9.465	8.17739	6.8393	5.61891	4.83959	4.50469	4.44924	4.81259	4.93035	4.47993
2	3	3	4	7.86542	7.62312	7.22957	6.89003	6.78803	6.75861	6.38443	5.51989	4.55892	4.17188	4.13763	3.94672	3.80488	3.99806	4.43754	4.43618	3.94008	3.49372	3.42318	3.6685	4.03055	4.54377	5.15476	5.62663	5.88026	6.0888	6.32183	6.50115	6.70272	7.05657	7.41922	7.61055	7.90123	8.5885	9.39801	10.0659	10.6925	11.13	11.1358	10.7996	10.4443	10.0729	9.40324	8.41906	7.43673	6.79887
3	3	3	4	4.39109	4.39734	4.40678	4.42632	4.36375	4.27684	4.12996	3.88053	3.78654	3.87802	3.94185	3.81686	3.61918	3.3731	3.24902	3.23302	3.12127	2.95478	2.94274	3.23991	3.62114	3.87453	4.256	4.91328	5.53419	5.96997	6.13505	6.14891	6.44303	7.03116	7.67328	8.19869	8.72931	9.32749	9.72517	9.91481	10.169	10.4867	10.4952	10.2114	9.93699	9.63349	9.11663	8.47849	7.75704	7.15406
4	3	3	4	5.80714	5.84616	5.98369	6.18618	6.32912	6.28867	6.03532	5.62591	5.04991	4.36939	3.87075	3.68638	3.88901	4.35404	4.68143	4.72878	4.70847	4.80587	4.92721	5.08988	5.33524	5.63131	5.97009	6.27725	6.356	6.21689	6.1257	6.20956	6.46382	6.95541	7.54784	8.30776	9.37298	10.2888	10.7263	10.7198	10.3907	9.93635	9.49194	9.05823	8.68927	8.28215	7.54798	6.80352	6.53319	6.52123
6	3	3	4	4.03734	3.85651	3.54996	3.25701	3.24917	3.3803	3.43875	3.49968	3.59121	3.85409	4.17429	4.40633	4.46041	4.27518	3.97843	3.75274	3.61468	3.65958	4.01883	4.46838	4.98838	5.54996	5.94467	6.1835	6.55076	6.98206	7.19989	7.55004	8.30732	8.99184	9.35515	9.62545	9.83131	9.71331	9.44181	9.42515	9.38126	8.978	8.48085	7.96113	7.42371	7.09626	6.75144	6.80286	6.91081	6.6176
8	3	3	4	4.89887	4.7792	4.68661	4.72022	4.99346	5.23139	5.35054	5.32231	5.06297	5.13751	5.70146	6.25431	6.5364	6.47647	6.07111	5.34395	4.41351	3.79705	4.18209	5.18519	6.02811	6.43362	6.37353	6.15991	6.09726	6.17637	6.49838	7.00235	7.5514	8.15596	8.78476	9.2035	9.3278	9.37303	9.39134	9.22969	8.68027	7.79084	6.6936	5.67965	5.31489	5.58407	6.05308	6.19276	5.94177	5.54069
9	3	3	4	5.73543	5.7372	5.59814	5.2688	4.85743	4.55876	4.425	4.38411	4.22854	3.92199	3.61203	3.73047	4.23979	4.30099	4.11799	4.17043	4.05456	3.89451	3.9262	4.16889	4.41293	4.64632	4.96563	5.41397	5.61275	5.51446	5.43229	5.31932	5.10002	5.00212	5.15146	5.51016	6.12379	6.89726	7.60626	8.17788	8.74019	9.35706	9.82907	9.8576	9.57889	9.1379	8.55604	7.83784	7.06031	6.63435
10	3	3	4	3.43907	3.48158	3.52048	3.69946	3.88561	3.9562	4.00658	4.00209	3.74507	3.7677	4.18558	4.29292	3.64119	3.18133	3.37176	3.62792	3.8289	4.00409	4.21263	4.279	4.60836	4.79161	4.87965	5.16539	5.06281	5.00008	5.46817	5.73951	5.93621	6.40093	7.17665	7.89442	8.94249	10.2589	11.065	11.3718	11.67	11.486	10.4166	8.79866	7.31865	6.59178	6.34491	6.45846	6.64456	6.536
0	4	3	4	5.50899	5.14897	4.57702	3.9549	3.55158	3.53473	3.82235	4.09694	4.46021	5.29008	6.2488	6.79678	7.01853	6.98278	6.55533	6.02707	5.82391	5.92454	6.04956	6.24633	6.6665	7.23975	7.86378	8.53624	9.20394	9.67262	9.86223	9.89812	9.90937	9.98024	10.1158	10.2346	10.2143	9.8467	9.06475	8.11478	7.28928	6.64208	6.17698	5.95053	6.1045	6.64813	7.04371	6.89606	6.27241	5.38531
1	4	3	4	4.7454	4.99848	5.12428	5.14053	4.81893	4.04871	3.20042	2.89041	3.32558	4.05751	4.58781	4.92911	5.05142	4.87612	4.70004	4.62901	4.60535	4.76085	5.12124	5.81001	6.66905	7.277	7.44034	7.24321	6.97176	6.85673	6.97497	7.23918	7.74836	8.497	9.24914	9.90691	10.3037	10.2354	9.67081	8.81308	7.82208	6.79901	5.95613	5.30339	4.8578	4.80213	5.23124	5.85322	6.06364	5.6334
2	4	3	4	6.69144	6.38638	6.13725	5.91987	5.73818	5.44694	4.94883	4.39514	4.16196	4.49459	4.89539	5.2579	5.76054	5.91452	5.41215	4.79316	4.41678	4.33618	4.56723	4.97693	5.45946	6.05324	6.8773	7.87547	8.90661	9.86667	10.5613	11.0205	11.3977	11.6685	11.722	11.6763	11.6336	11.6262	11.5599	11.2396	10.6994	10.0016	9.20034	8.50631	8.0261	7.46172	6.70512	5.9458	5.29571	4.803
3	4	3	4	4.72757	4.6085	4.45341	4.36459	4.37504	4.31922	4.05582	3.59729	3.18063	3.13792	3.40869	3.81191	4.14181	3.93614	3.21953	2.6681	2.58372	2.75784	3.19756	3.96518	4.83389	5.39632	5.69514	6.06322	6.53167	6.89175	7.0927	7.30137	7.73917	8.29565	8.82482	9.27111	9.62167	9.88562	10.0323	10.1662	10.3029	10.3014	10.0665	9.56446	8.88211	8.2239	7.81772	7.6343	7.45728	7.35661
4	4	3	4	5.27351	5.18022	5.1444	5.35867	5.62478	5.66878	5.41163	4.91399	4.47774	4.38995	4.71567	5.22001	5.64052	5.70315	5.27474	4.81475	4.64509	4.62216	4.74725	5.11676	5.63837	6.14184	6.48312	6.61972	6.65413	6.70578	6.86524	7.24121	7.86176	8.70937	9.62788	10.3062	10.6134	10.6482	10.4892	10.0618	9.39184	8.67366	8.0029	7.49181	7.11137	6.6057	6.055	5.88374	5.9741	5.86366
6	4	3	4	4.40003	4.09858	3.7642	3.31567	2.88215	2.69169	2.63864	2.53774	2.56996	2.87769	3.21717	3.45	3.40461	3.35697	3.31888	3.2892	3.53524	3.9385	4.40598	4.91466	5.41187	5.89173	6.2378	6.40193	6.57335	6.70971	6.71903	6.96712	7.83376	9.09419	10.3322	11.384	12.1406	12.4786	12.3283	11.7932	11.1074	10.4536	9.95594	9.53777	9.15266	8.90554	8.95162	9.11523	9.10806	9.04744
8	4	3	4	6.16969	5.67748	5.03708	4.61742	4.48196	4.71833	5.15707	5.50873	5.41198	4.80987	5.08093	6.51785	7.47635	6.69454	5.01475	3.86291	3.59758	4.01422	4.94406	6.02762	6.77224	7.15128	7.3926	7.57399	7.58342	7.53389	7.45127	7.54622	8.07633	8.86541	9.72248	10.482	10.9968	11.1218	10.7073	9.83811	8.6542	7.39295	6.54279	6.28643	6.41139	6.69038	6.95456	7.00267	6.84905	6.56068
9	4	3	4	5.87729	5.71365	5.54602	5.49582	5.565	5.63265	5.55275	5.30338	4.90836	4.37802	4.06597	4.25415	4.57316	4.78581	5.06045	5.28948	4.95962	4.47676	4.34996	4.26692	4.24246	4.50452	4.86323	5.1519	5.49667	5.88384	6.26534	6.64565	6.90278	7.05783	7.34416	7.8098	8.35174	8.92394	9.41572	9.74298	9.93713	9.94688	9.78432	9.51366	9.20654	9.05403	8.96423	8.55717	7.75269	6.94612
10	4	3	4	3.93858	3.39261	3.10854	3.26466	3.77517	4.41656	4.93334	5.23715	5.1673	4.66161	4.24713	4.16261	4.55973	4.81114	4.66434	4.42894	4.42953	4.5197	4.61966	4.94389	5.29986	5.7946	6.52561	7.23528	7.57387	7.49464	7.40403	7.52128	7.85768	8.50005	9.40721	10.2914	11.0156	11.6428	12.0942	12.2807	12.0569	11.3532	10.2906	9.05969	8.14516	7.78677	7.70693	7.54479	7.12674	6.76954
[truncated: 105 more columns]

## Sheet: Pos
FP	Test	Ski	Direction	0	1	2	3	4	5	6	7	8	9	10	11	12	13	14	15	16	17	18	19	20	21	22	23	24	25	26	27	28	29	30	31	32	33	34	35	36	37	38	39	40	41	42	43	44	45
0	1	3	1	0.122562	0.124938	0.127278	0.129598	0.131888	0.134115	0.136252	0.138301	0.140293	0.142268	0.144263	0.146306	0.148404	0.150537	0.15267	0.154774	0.156828	0.158814	0.16071	0.162488	0.164097	0.165456	0.166461	0.166995	0.166947	0.166223	0.164762	0.162542	0.159569	0.155847	0.151377	0.146167	0.140238	0.133627	0.126392	0.118621	0.110428	0.101928	0.0932293	0.0844315	0.0756367	0.0669417	0.0584258	0.0501476	0.0421467	0.0344403
0	2	3	1	0.118808	0.121071	0.123357	0.125696	0.12809	0.130519	0.132956	0.135393	0.137833	0.140287	0.142766	0.145268	0.147762	0.150201	0.152544	0.154764	0.156835	0.158752	0.160523	0.16216	0.163655	0.164964	0.165998	0.166632	0.166723	0.166144	0.164806	0.162666	0.159714	0.155964	0.151449	0.1462	0.140245	0.133607	0.126314	0.118416	0.109998	0.101167	0.0920544	0.082801	0.0735516	0.0644367	0.0555624	0.0470047	0.0388082	0.0309866
0	3	3	1	0.129703	0.132575	0.135312	0.137977	0.140606	0.143179	0.14564	0.147926	0.150011	0.151934	0.153805	0.155761	0.157897	0.160219	0.162653	0.165105	0.167501	0.169813	0.172053	0.174239	0.176357	0.178359	0.180177	0.181743	0.182975	0.183785	0.184101	0.183873	0.183058	0.181606	0.17945	0.176514	0.172731	0.168079	0.162582	0.156289	0.149243	0.141486	0.133071	0.124084	0.114651	0.104924	0.0950588	0.0852065	0.0755032	0.066058
0	4	3	1	0.106646	0.108102	0.109577	0.11113	0.112797	0.114583	0.116465	0.11842	0.120431	0.122503	0.12465	0.126877	0.12916	0.13145	0.133693	0.135834	0.137832	0.139683	0.141403	0.143007	0.144483	0.145783	0.146832	0.147521	0.147722	0.147313	0.146207	0.144364	0.141775	0.138443	0.134385	0.129619	0.124163	0.118034	0.111265	0.103913	0.0960664	0.0878342	0.079328	0.0706627	0.0619676	0.0533973	0.0451162	0.0372495	0.0298407	0.0228564
1	1	3	1	0.150982	0.155112	0.158967	0.162627	0.166252	0.170048	0.174168	0.178622	0.183293	0.188017	0.192661	0.19718	0.201578	0.205852	0.209996	0.214002	0.217853	0.221522	0.224982	0.228214	0.231208	0.233936	0.236344	0.238369	0.239938	0.240993	0.24149	0.241387	0.240619	0.239072	0.236586	0.232978	0.228098	0.221863	0.21425	0.205267	0.194959	0.183462	0.171011	0.157909	0.144504	0.131147	0.118106	0.10552	0.0933989	0.0816838
1	2	3	1	0.125857	0.128247	0.130538	0.132736	0.134873	0.137013	0.139241	0.141626	0.144204	0.146967	0.149885	0.152929	0.15605	0.159154	0.162115	0.164842	0.1673	0.169498	0.171469	0.173236	0.174797	0.176137	0.177237	0.178068	0.178596	0.178785	0.178586	0.177924	0.176703	0.174824	0.172212	0.168805	0.164546	0.159389	0.153309	0.14632	0.13846	0.129782	0.120363	0.110313	0.0997775	0.088936	0.0779862	0.0671192	0.0564976	0.0462475
1	3	3	1	0.168461	0.173761	0.17879	0.183545	0.188049	0.192349	0.19652	0.200638	0.204731	0.208777	0.212754	0.216633	0.220381	0.223959	0.22734	0.23052	0.233501	0.236275	0.238833	0.241155	0.243205	0.244924	0.246249	0.247136	0.247581	0.247599	0.247177	0.246255	0.244725	0.242459	0.239331	0.235245	0.230118	0.223856	0.216355	0.207539	0.197406	0.186067	0.173721	0.160635	0.147109	0.133436	0.119875	0.106622	0.0937784	0.0813463
1	4	3	1	0.131339	0.134064	0.136728	0.139313	0.141808	0.144231	0.146631	0.149081	0.151654	0.154398	0.157306	0.160318	0.163329	0.166214	0.168876	0.171264	0.173371	0.175219	0.176836	0.178215	0.179334	0.18019	0.180803	0.181192	0.181338	0.181184	0.180641	0.179607	0.177983	0.175673	0.172593	0.168662	0.163808	0.157978	0.151142	0.143306	0.134531	0.12494	0.114716	0.104054	0.0931454	0.0821825	0.0713825	0.0609751	0.0511413	0.0419303
2	1	3	1	0.0960391	0.100611	0.105137	0.109658	0.114225	0.11889	0.123684	0.128619	0.133694	0.138895	0.144166	0.149425	0.154608	0.159694	0.164678	0.169567	0.174395	0.179207	0.184006	0.188738	0.193318	0.197664	0.201719	0.205444	0.208812	0.211801	0.214387	0.216534	0.218195	0.219317	0.219841	0.219697	0.218803	0.217069	0.214412	0.210764	0.206074	0.200321	0.193516	0.185706	0.176964	0.167395	0.15713	0.146322	0.135147	0.123783
2	2	3	1	0.104423	0.108586	0.11263	0.11663	0.120694	0.124925	0.129392	0.134101	0.139021	0.144116	0.149356	0.15469	0.160026	0.165245	0.170239	0.174942	0.179356	0.183524	0.187504	0.191346	0.195085	0.198726	0.202232	0.205518	0.208472	0.210971	0.212905	0.214196	0.214805	0.214712	0.213893	0.212315	0.209939	0.206722	0.20262	0.197596	0.191627	0.184718	0.176908	0.168258	0.15885	0.148791	0.138204	0.127234	0.116036	0.104752
2	3	3	1	0.124203	0.129127	0.133939	0.13865	0.143254	0.14773	0.152056	0.15623	0.160283	0.164289	0.168343	0.172498	0.176733	0.181	0.18528	0.189577	0.193884	0.198159	0.202349	0.206392	0.21024	0.213869	0.217263	0.220395	0.223226	0.225723	0.227849	0.22956	0.230811	0.231556	0.231743	0.231326	0.230261	0.228484	0.225903	0.222424	0.217962	0.212446	0.205825	0.198104	0.189332	0.179591	0.168989	0.15767	0.145825	0.133681
2	4	3	1	0.125188	0.129236	0.133288	0.137397	0.141619	0.145989	0.15052	0.155194	0.159964	0.16477	0.16954	0.174185	0.178613	0.182767	0.186655	0.190331	0.193871	0.197344	0.200791	0.20422	0.207602	0.210858	0.213874	0.216511	0.218631	0.220096	0.220782	0.220589	0.219456	0.217348	0.214249	0.210164	0.205102	0.199071	0.192081	0.184152	0.175327	0.165678	0.155328	0.144441	0.133195	0.121754	0.110253	0.0988041	0.0875004	0.0764037
3	1	3	1	0.0798984	0.0844231	0.0888728	0.0932809	0.0976728	0.102055	0.106433	0.110828	0.115263	0.119758	0.124323	0.128957	0.133646	0.138363	0.143071	0.147729	0.152301	0.156781	0.161219	0.165694	0.170265	0.174931	0.179637	0.184304	0.18886	0.193258	0.197463	0.201434	0.205122	0.208458	0.211355	0.213714	0.215434	0.216424	0.216608	0.215923	0.214297	0.21166	0.207958	0.203174	0.197339	0.190515	0.182785	0.174259	0.165061	0.155314
3	2	3	1	-0.00377483	0.00171443	0.00730389	0.0129436	0.0186223	0.0243466	0.0301069	0.0358778	0.0416389	0.0473594	0.0529695	0.0583816	0.0635413	0.0684455	0.0731197	0.0775925	0.0818913	0.0860436	0.0900695	0.0939717	0.0977276	0.101298	0.104654	0.107781	0.110671	0.113329	0.11576	0.117963	0.119927	0.121669	0.123239	0.124693	0.126056	0.127315	0.12843	0.129349	0.130001	0.130307	0.130215	0.129713	0.128819	0.127555	0.125938	0.12398	0.121683	0.119059
3	3	3	1	0.115261	0.120124	0.124787	0.129264	0.133548	0.137614	0.141452	0.145105	0.148676	0.152304	0.156122	0.160202	0.164517	0.168962	0.173414	0.177787	0.182065	0.186298	0.190555	0.194879	0.199258	0.203642	0.20795	0.212094	0.215998	0.21961	0.222879	0.225758	0.22821	0.230178	0.231584	0.232344	0.232369	0.231567	0.229852	0.227158	0.223431	0.218639	0.212769	0.205838	0.197911	0.189078	0.179425	0.169042	0.158068	0.146714
3	4	3	1	0.0966892	0.0990913	0.101314	0.103456	0.105637	0.107964	0.110497	0.113251	0.116208	0.119337	0.122609	0.126004	0.129512	0.133125	0.136819	0.140548	0.144263	0.147929	0.151524	0.155028	0.158427	0.161701	0.164824	0.167769	0.170501	0.172961	0.17507	0.176744	0.177901	0.178446	0.178281	0.177318	0.175484	0.172738	0.169067	0.164492	0.159056	0.152815	0.145826	0.138157	0.129885	0.121106	0.111942	0.102529	0.09301	0.0835453
4	1	3	1	0.124564	0.129027	0.133353	0.137564	0.141675	0.145695	0.149627	0.153467	0.157213	0.16087	0.164447	0.16796	0.171433	0.174897	0.178359	0.181788	0.185131	0.188341	0.191394	0.194274	0.196967	0.199447	0.201681	0.203636	0.205273	0.206551	0.207433	0.207872	0.207809	0.207162	0.205824	0.203675	0.200598	0.196507	0.191375	0.185249	0.17824	0.170484	0.1621	0.153191	0.143861	0.134224	0.12439	0.114442	0.104457	0.0945334
4	2	3	1	0.108138	0.111513	0.11476	0.117882	0.120879	0.123763	0.126557	0.129305	0.132044	0.134793	0.137567	0.140382	0.143243	0.146149	0.149083	0.152007	0.154871	0.157633	0.160266	0.16275	0.165066	0.167204	0.169148	0.170869	0.172324	0.173469	0.174265	0.174673	0.174635	0.174071	0.172884	0.170979	0.168273	0.164698	0.16022	0.154862	0.148695	0.141825	0.134371	0.126451	0.118176	0.109647	0.100952	0.0921715	0.0833856	0.0746848
4	3	3	1	0.102894	0.107445	0.111793	0.115942	0.119898	0.12368	0.127322	0.130855	0.134306	0.137694	0.141043	0.144371	0.147697	0.151038	0.154404	0.157795	0.161197	0.164576	0.167885	0.171082	0.174143	0.177049	0.179785	0.182334	0.184686	0.186821	0.188707	0.190295	0.191538	0.192392	0.19281	0.192716	0.191996	0.190522	0.188205	0.18501	0.18094	0.176021	0.170299	0.16383	0.156676	0.14891	0.140628	0.131948	0.122999	0.113894
4	4	3	1	0.0922109	0.0940824	0.0958589	0.0975538	0.0991711	0.10072	0.102231	0.103754	0.105346	0.107061	0.108946	0.111024	0.113285	0.115682	0.118142	0.120581	0.122935	0.125174	0.127303	0.12934	0.1313	0.133183	0.134974	0.136644	0.138152	0.139449	0.140465	0.141109	0.141277	0.14087	0.139803	0.137996	0.135385	0.131937	0.127653	0.122564	0.116732	0.110249	0.103236	0.0958266	0.0881455	0.0803096	0.0724306	0.0646143	0.0569497	0.0495017
6	1	3	1	0.101101	0.105361	0.109581	0.113756	0.117866	0.121887	0.125816	0.129689	0.133561	0.137481	0.141485	0.145568	0.149656	0.153632	0.157417	0.16099	0.16435	0.167499	0.170448	0.173217	0.175804	0.178177	0.180282	0.182055	0.183428	0.184313	0.184608	0.184205	0.183005	0.180939	0.177977	0.174136	0.169467	0.164034	0.157908	0.15116	0.143852	0.136044	0.127797	0.119171	0.110224	0.101025	0.0916571	0.0822288	0.0728879	0.0638039
6	2	3	1	0.110392	0.114235	0.118067	0.121886	0.125679	0.129429	0.133121	0.136747	0.140302	0.143793	0.147227	0.150603	0.153916	0.157155	0.160314	0.163387	0.16635	0.169163	0.171776	0.174147	0.176246	0.178053	0.179547	0.180689	0.18143	0.181708	0.181447	0.180564	0.178974	0.176591	0.173335	0.16915	0.164019	0.157985	0.151145	0.14364	0.135622	0.127229	0.11857	0.109708	0.100675	0.0915005	0.0822277	0.0729045	0.0635876	0.054353
6	3	3	1	0.140338	0.145819	0.1512	0.156457	0.161543	0.166422	0.1711	0.175619	0.180029	0.184367	0.18863	0.192753	0.196625	0.200149	0.203279	0.206021	0.208421	0.210559	0.212512	0.214324	0.21598	0.217418	0.218549	0.219273	0.219481	0.219069	0.217964	0.216126	0.213515	0.210074	0.205757	0.200546	0.194439	0.187441	0.179565	0.170826	0.161246	0.150869	0.139796	0.128189	0.116247	0.104187	0.0922293	0.0805634	0.0693316	0.0586174
6	4	3	1	0.106293	0.111416	0.116551	0.121683	0.126805	0.131925	0.137041	0.142145	0.147218	0.152241	0.157205	0.162109	0.166944	0.171691	0.176328	0.180832	0.185166	0.18929	0.193163	0.19675	0.200026	0.202967	0.205559	0.207797	0.209682	0.211202	0.212311	0.212921	0.212906	0.212113	0.210384	0.207592	0.203652	0.198537	0.192291	0.185026	0.176895	0.168057	0.158649	0.148771	0.138498	0.127892	0.117002	0.105879	0.0945988	0.0832833
8	1	3	1	0.0917518	0.0933098	0.0948005	0.0962985	0.0978658	0.0995406	0.101335	0.103239	0.105226	0.107272	0.109383	0.111603	0.113995	0.116599	0.11941	0.122385	0.12548	0.128653	0.131838	0.13494	0.137879	0.140596	0.143031	0.145123	0.14681	0.148033	0.148738	0.14887	0.148372	0.147186	0.145246	0.142487	0.138861	0.134354	0.129001	0.122885	0.116127	0.108864	0.101233	0.0933664	0.0853951	0.0774486	0.0696483	0.0621068	0.0549054	0.0480643
8	2	3	1	0.105979	0.10707	0.108007	0.108843	0.109611	0.110314	0.110938	0.111484	0.111979	0.112485	0.113094	0.11392	0.115082	0.116657	0.118636	0.120928	0.123415	0.126001	0.128626	0.131242	0.133789	0.13619	0.138375	0.140282	0.141843	0.142991	0.143672	0.143859	0.143528	0.142642	0.141136	0.138917	0.135882	0.131937	0.127035	0.121194	0.114501	0.107087	0.0991031	0.0907137	0.0820983	0.0734418	0.0649202	0.0566832	0.0488371	0.0414412
8	3	3	1	0.106959	0.108823	0.110552	0.112188	0.113764	0.11531	0.116848	0.118388	0.119929	0.121466	0.123014	0.124621	0.126367	0.128346	0.13063	0.133248	0.13618	0.139362	0.142701	0.146069	0.149311	0.152285	0.154905	0.157146	0.159026	0.160565	0.161754	0.162542	0.16284	0.162544	0.161538	0.159713	0.156994	0.153353	0.14879	0.143314	0.136942	0.129719	0.121738	0.113153	0.104149	0.0948957	0.0855221	0.0761322	0.066816	0.0576504
8	4	3	1	0.108044	0.109413	0.110676	0.111931	0.113251	0.114665	0.116156	0.117691	0.119262	0.120908	0.12271	0.124762	0.127122	0.129769	0.132603	0.135506	0.138398	0.141254	0.144082	0.146879	0.149575	0.152061	0.154243	0.156051	0.157419	0.158309	0.158718	0.158622	0.157939	0.15657	0.154414	0.151378	0.14738	0.142371	0.136352	0.129378	0.121532	0.112925	0.103718	0.0941122	0.0843334	0.0746218	0.0652012	0.056232	0.0477892	0.0398775
9	1	3	1	0.103713	0.108855	0.113749	0.118359	0.122677	0.126735	0.130604	0.134361	0.138058	0.141713	0.145315	0.14885	0.152301	0.155651	0.158896	0.162056	0.165158	0.168236	0.171328	0.17445	0.177583	0.180675	0.18366	0.186469	0.189058	0.191414	0.193542	0.195452	0.197136	0.198554	0.199645	0.200345	0.200579	0.200261	0.199293	0.197576	0.195016	0.191537	0.187098	0.181689	0.175332	0.168089	0.160053	0.151352	0.142139	0.132567
9	2	3	1	0.109997	0.113733	0.117258	0.120569	0.123674	0.1266	0.129387	0.132083	0.134735	0.137377	0.140033	0.142708	0.145378	0.147999	0.150533	0.152959	0.155269	0.157471	0.159584	0.16163	0.163632	0.165604	0.167543	0.169424	0.171198	0.172819	0.174261	0.1755	0.176498	0.1772	0.177544	0.17745	0.176825	0.175572	0.17361	0.170893	0.167403	0.163138	0.158087	0.152237	0.145581	0.138134	0.129941	0.121097	0.111748	0.102071
9	3	3	1	0.121123	0.127401	0.133449	0.139252	0.144813	0.15016	0.155342	0.160415	0.165425	0.170393	0.1753	0.180084	0.184685	0.189073	0.193258	0.197265	0.201121	0.204851	0.208494	0.212101	0.215702	0.21926	0.222678	0.225839	0.228662	0.231121	0.233234	0.23504	0.23657	0.237828	0.238783	0.239359	0.239455	0.238965	0.23779	0.235832	0.232984	0.229144	0.224208	0.2181	0.210791	0.202314	0.192771	0.182334	0.171218	0.159654
9	4	3	1	0.107725	0.111306	0.114622	0.117683	0.120516	0.123154	0.125649	0.12806	0.130452	0.132889	0.135432	0.138114	0.140923	0.1438	0.146674	0.149503	0.152286	0.155034	0.157754	0.160453	0.163122	0.165727	0.168227	0.170577	0.172747	0.174726	0.176524	0.178159	0.179624	0.180873	0.181818	0.182349	0.182354	0.181739	0.180437	0.178397	0.175585	0.171965	0.167497	0.162137	0.155855	0.14864	0.140509	0.131513	0.121765	0.111446
10	3	3	1	0.173538	0.180696	0.187524	0.194029	0.200235	0.20619	0.211961	0.217592	0.223088	0.228441	0.233638	0.238621	0.243309	0.247655	0.251659	0.255359	0.258837	0.262163	0.265335	0.2683	0.270997	0.273371	0.275383	0.277019	0.278281	0.279165	0.279619	0.279563	0.278933	0.277677	0.275731	0.273025	0.269467	0.264901	0.259166	0.252184	0.243927	0.234359	0.223504	0.211507	0.198607	0.185106	0.171329	0.157565	0.144028	0.130846
10	4	3	1	0.139868	0.144822	0.149713	0.154599	0.159515	0.164465	0.169441	0.174432	0.179434	0.184451	0.189486	0.194528	0.199542	0.204483	0.209299	0.213932	0.218333	0.22248	0.22639	0.230092	0.233587	0.23683	0.239728	0.24217	0.244073	0.245401	0.24615	0.246307	0.245827	0.24464	0.242667	0.239836	0.236094	0.231403	0.22573	0.21905	0.211361	0.202708	0.193183	0.182912	0.172031	0.160679	0.148988	0.137078	0.12506	0.113047
0	1	3	2	-0.00434453	-0.010827	-0.0174382	-0.0241142	-0.0308192	-0.0375402	-0.0442579	-0.0509228	-0.0574581	-0.0637622	-0.0697062	-0.0751622	-0.0800411	-0.0842941	-0.0879008	-0.0908697	-0.0932251	-0.0949799	-0.0961245	-0.0966337	-0.0964762	-0.095627	-0.0940706	-0.0917969	-0.0888109	-0.085138	-0.080806	-0.0758388	-0.0702777	-0.0641907	-0.0576555	-0.0507447	-0.0435317	-0.036105	-0.0285696	-0.0210334	-0.0135918	-0.00632574	0.00068567	0.00735943	0.0136188	0.0194008	0.0246592	0.0293735	0.0335565	0.037252
0	2	3	2	-0.00102043	-0.00820923	-0.0155702	-0.0230342	-0.0305431	-0.0380467	-0.0454933	-0.052825	-0.0599724	-0.0668352	-0.0732781	-0.0791622	-0.0843716	-0.0888242	-0.0924903	-0.095398	-0.0975997	-0.0991403	-0.100048	-0.100323	-0.0999394	-0.0988622	-0.0970633	-0.0945237	-0.0912351	-0.0872059	-0.0824621	-0.0770441	-0.0710022	-0.0643923	-0.0572761	-0.0497211	-0.0418043	-0.0336217	-0.025287	-0.016919	-0.00863729	-0.000561583	0.00719797	0.0145442	0.0213907	0.0276732	0.0333652	0.0384771	0.0430415	0.0471022
0	3	3	2	0.00744885	0.000254325	-0.00718341	-0.0147788	-0.0224565	-0.0301608	-0.0378588	-0.045529	-0.0531344	-0.0606087	-0.0678529	-0.0747341	-0.0811016	-0.0868223	-0.0918097	-0.0960391	-0.0995429	-0.102374	-0.104561	-0.106102	-0.106978	-0.107163	-0.106642	-0.10542	-0.103527	-0.100984	-0.0977959	-0.0939421	-0.0894052	-0.0841957	-0.0783503	-0.0719168	-0.0649477	-0.0574954	-0.049615	-0.0413732	-0.0328498	-0.0241398	-0.0153589	-0.0066445	0.00185379	0.00999364	0.0176549	0.0247471	0.0312138	0.0370282
0	4	3	2	0.00180408	-0.00540292	-0.0128176	-0.0203707	-0.0279905	-0.0356055	-0.0431311	-0.0504649	-0.0574988	-0.064119	-0.0701989	-0.075626	-0.0803324	-0.0842931	-0.0875191	-0.0900559	-0.0919569	-0.0932466	-0.093916	-0.0939448	-0.0933102	-0.0919855	-0.0899484	-0.0871947	-0.0837395	-0.0796113	-0.0748488	-0.0694997	-0.0636198	-0.0572697	-0.0505047	-0.0433761	-0.0359515	-0.0283273	-0.0206189	-0.0129434	-0.00540184	0.00192475	0.00896108	0.0156257	0.0218395	0.0275433	0.0327109	0.037349	0.0414883	0.0451787
1	1	3	2	0.0186033	0.011025	0.00296988	-0.00551836	-0.0143438	-0.0233508	-0.0323338	-0.0410521	-0.0492624	-0.0567904	-0.063574	-0.0696308	-0.0750065	-0.0797467	-0.0838752	-0.0873699	-0.0901669	-0.0921797	-0.0933249	-0.0935537	-0.0928577	-0.0912485	-0.0887448	-0.0853734	-0.0811662	-0.0761522	-0.0703622	-0.0638436	-0.056667	-0.048919	-0.040689	-0.0320625	-0.0231295	-0.0139876	-0.00475165	0.00443385	0.0134056	0.0220217	0.0301789	0.0377982	0.0448238	0.0512157	0.0569449	0.0619974	0.0663735	0.0700926
1	2	3	2	0.0276741	0.0215899	0.0150948	0.00818868	0.00088167	-0.00680448	-0.0148211	-0.0230777	-0.0314315	-0.0397034	-0.0477142	-0.0552911	-0.0622811	-0.0686002	-0.0742558	-0.0793144	-0.0838504	-0.0879063	-0.0914684	-0.0944614	-0.0967674	-0.098257	-0.0988165	-0.0983695	-0.0968898	-0.0944027	-0.0909711	-0.0866651	-0.0815341	-0.0756185	-0.0689697	-0.0616427	-0.0536982	-0.0452265	-0.0363588	-0.0272479	-0.0180433	-0.00888886	8.44054e-05	0.00875866	0.0170256	0.024797	0.0320108	0.0386274	0.0446275	0.0500115
1	3	3	2	0.00408854	-0.00342673	-0.0112251	-0.0192472	-0.0274262	-0.035693	-0.04395	-0.0520509	-0.0598016	-0.066981	-0.0734105	-0.0790125	-0.0837937	-0.0878047	-0.0911059	-0.0937277	-0.0956534	-0.0968309	-0.097196	-0.0967022	-0.0953348	-0.0931058	-0.0900489	-0.0862079	-0.0816218	-0.0763354	-0.0704104	-0.063912	-0.05691	-0.0494934	-0.0417573	-0.0337928	-0.0256919	-0.0175372	-0.00940139	-0.00136632	0.00647678	0.0140333	0.0212034	0.0278953	0.0340508	0.0396526	0.0447002	0.0491877	0.0530969	0.0564176
1	4	3	2	0.0138445	0.00717094	6.0673e-05	-0.00747787	-0.0154249	-0.0237218	-0.0322525	-0.0408524	-0.0493176	-0.0574266	-0.0649965	-0.0719145	-0.0781224	-0.0836139	-0.0884292	-0.0926112	-0.0961784	-0.0991208	-0.101398	-0.102941	-0.10365	-0.10341	-0.102135	-0.0997981	-0.0964296	-0.0920907	-0.0868499	-0.0807747	-0.0739341	-0.0663922	-0.058202	-0.0494375	-0.0402166	-0.0306843	-0.0210013	-0.0113351	-0.00183744	0.00736064	0.0161397	0.0243971	0.0320592	0.0390903	0.0454891	0.0512631	0.0564119	0.0609385
2	1	3	2	0.0342925	0.0304838	0.0262717	0.0216993	0.0168047	0.0116082	0.00614554	0.000505147	-0.0051785	-0.0107604	-0.0161286	-0.0212326	-0.026058	-0.0305876	-0.0348024	-0.0386846	-0.0422061	-0.0453401	-0.0480774	-0.050418	-0.0523492	-0.053836	-0.0548252	-0.0552596	-0.0550952	-0.0543121	-0.0529188	-0.0509579	-0.048495	-0.0455891	-0.0422747	-0.0385698	-0.0344851	-0.0300246	-0.0251922	-0.0200048	-0.0145007	-0.00874914	-0.00286055	0.00302857	0.00879156	0.0143207	0.0195075	0.0242439	0.0284533	0.0321089
2	2	3	2	0.0373606	0.0337264	0.0296288	0.0250836	0.0201137	0.0147439	0.00900445	0.00295566	-0.00329102	-0.00956881	-0.0156716	-0.0214098	-0.026665	-0.0313768	-0.0355132	-0.0390857	-0.0421477	-0.044757	-0.0469595	-0.0487874	-0.0502418	-0.0512855	-0.0518594	-0.0519036	-0.0513745	-0.0502496	-0.0485173	-0.0461762	-0.0432409	-0.0397429	-0.0357278	-0.031244	-0.0263298	-0.0210115	-0.0153189	-0.00930395	-0.00304327	0.00337659	0.00986111	0.0162855	0.0224877	0.0282999	0.033579	0.0382165	0.0421472	0.045352
2	3	3	2	0.0274293	0.0234985	0.0192736	0.0147743	0.00998616	0.00487172	-0.000586981	-0.00634562	-0.0122906	-0.0182635	-0.0240985	-0.0296683	-0.0349006	-0.03974	-0.0441205	-0.0479978	-0.0513832	-0.0543326	-0.0569083	-0.0591469	-0.0610429	-0.0625573	-0.0636371	-0.0642261	-0.0642758	-0.0637528	-0.0626372	-0.0609204	-0.0586071	-0.0557086	-0.0522312	-0.0481781	-0.0435625	-0.0384075	-0.0327344	-0.0265669	-0.0199526	-0.0129763	-0.00576638	0.00150468	0.00864094	0.0154483	0.0217578	0.0274509	0.0324662	0.0367886
2	4	3	2	0.0315693	0.0270639	0.0221302	0.0167777	0.0110154	0.00486888	-0.00158212	-0.00819273	-0.0147808	-0.0211517	-0.0271265	-0.0325891	-0.0374877	-0.0417931	-0.0454982	-0.048632	-0.0512357	-0.0533413	-0.0549669	-0.0561038	-0.0567124	-0.0567367	-0.0561243	-0.0548338	-0.0528354	-0.0501183	-0.0467028	-0.0426456	-0.0380145	-0.0328488	-0.0271664	-0.0210186	-0.0145135	-0.00778269	-0.00095656	0.00582261	0.0124021	0.0186306	0.0243682	0.0295083	0.0339912	0.037797	0.0409394	0.0434641	0.0454476	0.0469876
3	1	3	2	0.0290056	0.0241986	0.0191099	0.0137631	0.00816441	0.00230077	-0.00383003	-0.0101999	-0.0167402	-0.0233413	-0.0298886	-0.0362802	-0.0424139	-0.048211	-0.0536516	-0.0587647	-0.0635958	-0.0681778	-0.0725082	-0.0765444	-0.0802188	-0.0834587	-0.0861983	-0.0883775	-0.0899399	-0.0908351	-0.0910223	-0.0904716	-0.0891619	-0.0870871	-0.0842657	-0.0807379	-0.0765487	-0.0717302	-0.0662993	-0.0602734	-0.0536807	-0.0465628	-0.0389756	-0.0309954	-0.0227224	-0.0142846	-0.00584712	0.00239809	0.0102589	0.0175578
3	2	3	2	0.0195884	0.0199845	0.0202436	0.0203254	0.0201588	0.0196861	0.0188764	0.017706	0.0161745	0.0143289	0.0122469	0.00999599	0.00761695	0.00514352	0.00262234	0.000106623	-0.00236295	-0.00476315	-0.00707835	-0.00929352	-0.011388	-0.0133473	-0.0151914	-0.0169616	-0.0186807	-0.020344	-0.0219357	-0.0234341	-0.0248106	-0.0260373	-0.0270969	-0.0279859	-0.028716	-0.0293091	-0.0297831	-0.0301445	-0.0303895	-0.0304979	-0.0304446	-0.0302232	-0.0298384	-0.0292847	-0.028552	-0.0276431	-0.0265822	-0.0254135
3	3	3	2	0.00201486	-0.00352685	-0.00924055	-0.0151116	-0.0211256	-0.0272813	-0.0335832	-0.0400259	-0.0465769	-0.0531569	-0.0596528	-0.0659498	-0.0719422	-0.0775546	-0.0827587	-0.0875546	-0.0919562	-0.095988	-0.0996619	-0.102964	-0.105858	-0.1083	-0.110238	-0.11161	-0.112343	-0.112373	-0.111668	-0.110222	-0.108033	-0.105095	-0.101387	-0.0968938	-0.0916179	-0.0855775	-0.0787991	-0.0713344	-0.0632571	-0.0546562	-0.0456552	-0.0364033	-0.0270441	-0.0177123	-0.00855763	0.000236044	0.0084742	0.0160042
3	4	3	2	0.0216326	0.0163823	0.0107707	0.00480443	-0.00150638	-0.00813742	-0.0150249	-0.0220671	-0.0291532	-0.0361584	-0.0429334	-0.0493393	-0.0552794	-0.0607068	-0.0656442	-0.070177	-0.0743931	-0.0783268	-0.0819527	-0.0852007	-0.0879641	-0.0901272	-0.0916049	-0.0923456	-0.0923051	-0.0914444	-0.0897469	-0.087222	-0.0838885	-0.0797605	-0.074853	-0.069199	-0.0628562	-0.0558977	-0.0484088	-0.040479	-0.0321905	-0.0236228	-0.0148783	-0.00611436	0.00245536	0.01061	0.018172	0.0250167	0.0310633	0.0362797
4	1	3	2	0.0146726	0.0094255	0.00389951	-0.00189568	-0.00795209	-0.0142578	-0.0207843	-0.0274788	-0.0342636	-0.0410295	-0.0476344	-0.05393	-0.0597942	-0.0651434	-0.0699334	-0.0741539	-0.0778146	-0.0809243	-0.0834765	-0.0854531	-0.0868343	-0.0875978	-0.0877251	-0.0872137	-0.0860793	-0.084347	-0.0820465	-0.0792145	-0.0758918	-0.0721095	-0.0678787	-0.0632041	-0.0581006	-0.0525967	-0.04673	-0.0405457	-0.0340964	-0.0274448	-0.0206717	-0.0138841	-0.00721385	-0.000801109	0.00523038	0.0107897	0.0158255	0.0203254
4	2	3	2	0.00947733	0.00460623	-0.000485936	-0.00580258	-0.0113568	-0.0171581	-0.023192	-0.0294062	-0.0357127	-0.0419931	-0.048116	-0.0539582	-0.0594061	-0.0643546	-0.0687285	-0.0725014	-0.0756876	-0.0783232	-0.0804529	-0.0821123	-0.0833126	-0.0840429	-0.0842781	-0.083986	-0.0831386	-0.0817206	-0.079724	-0.0771439	-0.0739839	-0.0702602	-0.0659977	-0.0612234	-0.0559624	-0.0502414	-0.0440982	-0.0375885	-0.0307866	-0.0237857	-0.0166989	-0.00965654	-0.00280441	0.00370331	0.00973087	0.0151903	0.0200429	0.0242837
4	3	3	2	0.0191251	0.0148557	0.010271	0.00536085	0.000113929	-0.00547218	-0.0113819	-0.0175755	-0.0239865	-0.03052	-0.0370554	-0.0434672	-0.0496479	-0.055508	-0.0609723	-0.0659907	-0.0705449	-0.0746352	-0.0782635	-0.0814239	-0.0840984	-0.086259	-0.0878736	-0.0889091	-0.0893398	-0.0891647	-0.0884122	-0.0871217	-0.0853194	-0.0830065	-0.0801725	-0.076828	-0.0730116	-0.0687557	-0.064066	-0.0589464	-0.0534249	-0.0475541	-0.0414065	-0.035065	-0.0286137	-0.0221447	-0.0157636	-0.00957725	-0.00368181	0.00184058
4	4	3	2	0.0164436	0.0111621	0.00557559	-0.000320702	-0.00653503	-0.0130586	-0.0198401	-0.0267842	-0.0337684	-0.0406535	-0.0472912	-0.0535432	-0.0592983	-0.0644839	-0.0690802	-0.0731177	-0.076641	-0.0796756	-0.0822239	-0.0842674	-0.0857662	-0.0866659	-0.0869135	-0.0864738	-0.0853374	-0.0835144	-0.0810265	-0.0779065	-0.0741906	-0.0698951	-0.0650152	-0.0595605	-0.0535827	-0.0471634	-0.0403921	-0.0333697	-0.0262182	-0.0190661	-0.0120221	-0.00517643	0.00137689	0.00753744	0.0132311	0.0184296	0.0231326	0.0273496
6	1	3	2	0.0242967	0.0199929	0.015588	0.0110999	0.00651953	0.00182573	-0.00298154	-0.00785555	-0.0127116	-0.0174472	-0.0219461	-0.0261024	-0.0298828	-0.0333406	-0.0365437	-0.0395177	-0.0422616	-0.0447654	-0.0469985	-0.0489047	-0.0504155	-0.0514612	-0.0519785	-0.0519225	-0.0512769	-0.050053	-0.0482841	-0.0460116	-0.0432628	-0.0400414	-0.036343	-0.0321712	-0.0275326	-0.022433	-0.0168958	-0.0109858	-0.00481734	0.00145195	0.00764394	0.0135895	0.0191457	0.0242039	0.0286962	0.0325995	0.0359286	0.0387155
6	2	3	2	0.0277884	0.0238648	0.0197629	0.015504	0.0111151	0.00662224	0.00204907	-0.00256835	-0.00716695	-0.0116626	-0.0159733	-0.0200392	-0.0238257	-0.0273174	-0.0305116	-0.0334081	-0.0359987	-0.0382694	-0.0402101	-0.0418119	-0.0430531	-0.0438903	-0.044259	-0.0440907	-0.0433405	-0.0419959	-0.0400632	-0.0375625	-0.0345276	-0.030996	-0.0270065	-0.0226092	-0.0178597	-0.0128044	-0.00748477	-0.00195153	0.00372326	0.00943484	0.015047	0.0204169	0.0254201	0.0299524	0.0339243	0.0372742	0.0399861	0.0420892
6	3	3	2	0.02215	0.0172738	0.0122422	0.00711662	0.00197087	-0.00314097	-0.00820529	-0.0132131	-0.0181114	-0.0228044	-0.0271897	-0.0312001	-0.0348323	-0.0381367	-0.0411715	-0.0439648	-0.0465006	-0.0487238	-0.0505602	-0.0519337	-0.0527782	-0.0530448	-0.0527069	-0.0517734	-0.0502874	-0.0482912	-0.0458033	-0.0428321	-0.0393798	-0.0354368	-0.0309964	-0.0260726	-0.0207109	-0.0149876	-0.00899972	-0.00287087	0.00324823	0.0092123	0.0149053	0.0202411	0.0251708	0.0296799	0.0337584	0.0373791	0.0405063	0.0431134
6	4	3	2	0.0427244	0.0386114	0.034255	0.0297026	0.0250093	0.0202286	0.0154101	0.0105961	0.00582706	0.00115641	-0.00334871	-0.00763271	-0.0116694	-0.0154508	-0.0189665	-0.0222016	-0.0251444	-0.0277789	-0.0300743	-0.0319843	-0.0334509	-0.0344101	-0.0347993	-0.0345665	-0.0336772	-0.0321198	-0.0299185	-0.0271406	-0.0238745	-0.0201972	-0.0161569	-0.011779	-0.00707712	-0.00205587	0.00328306	0.0089259	0.0148276	0.0209006	0.0270195	0.0330323	0.0387692	0.0440522	0.0487151	0.0526228	0.0556888	0.0578981
8	1	3	2	0.00256115	-0.00379448	-0.0102817	-0.0168965	-0.0236538	-0.0305701	-0.0376289	-0.0447681	-0.0519019	-0.0589259	-0.065716	-0.0721594	-0.0781559	-0.0835954	-0.0884012	-0.09258	-0.0961846	-0.099254	-0.101798	-0.103785	-0.105125	-0.105676	-0.105298	-0.103906	-0.101521	-0.0982508	-0.0942326	-0.0895684	-0.0843116	-0.0784781	-0.0720687	-0.0650967	-0.0576102	-0.0497019	-0.0414942	-0.0331063	-0.0246492	-0.016243	-0.00801142	-6.94367e-05	0.00747009	0.014506	0.0209771	0.0268678	0.0321934	0.0369895
8	2	3	2	-0.0119366	-0.0190875	-0.0264132	-0.0339201	-0.0416288	-0.0495553	-0.0576759	-0.0659186	-0.0741799	-0.0823209	-0.0901876	-0.0976371	-0.104508	-0.110634	-0.115942	-0.120481	-0.124352	-0.127625	-0.130303	-0.13235	-0.133697	-0.134252	-0.133923	-0.132639	-0.13037	-0.127141	-0.123022	-0.118098	-0.112443	-0.106103	-0.0990974	-0.0914268	-0.0830945	-0.0741413	-0.064662	-0.0547884	-0.0446719	-0.0344741	-0.0243595	-0.0144892	-0.00500941	0.00396158	0.0123393	0.0200775	0.0271709	0.0336427
8	3	3	2	0.0141812	0.00629804	-0.00181531	-0.0101445	-0.0187342	-0.0276552	-0.0369377	-0.0465256	-0.0562702	-0.0659301	-0.0752048	-0.0838194	-0.091589	-0.0984328	-0.10437	-0.109498	-0.113949	-0.11783	-0.121172	-0.12392	-0.125967	-0.12723	-0.127673	-0.127299	-0.126117	-0.124136	-0.121347	-0.117727	-0.113254	-0.107927	-0.101771	-0.0948286	-0.0871582	-0.0788324	-0.0699268	-0.0605078	-0.050654	-0.0404844	-0.0301525	-0.019829	-0.00969987	4.42138e-05	0.00922733	0.0177148	0.0254455	0.0324398
8	4	3	2	0.000630739	-0.00687682	-0.014559	-0.0224148	-0.0304611	-0.0386859	-0.0470272	-0.0553976	-0.063692	-0.0717848	-0.0795164	-0.0866646	-0.0929927	-0.0983831	-0.102916	-0.106782	-0.110122	-0.112971	-0.115278	-0.116939	-0.117837	-0.117897	-0.117087	-0.115388	-0.112786	-0.10928	-0.104887	-0.0996537	-0.0936457	-0.0869147	-0.0794995	-0.0714447	-0.0628001	-0.0536221	-0.0439954	-0.0340462	-0.0239315	-0.0138212	-0.0038864	0.00570715	0.0148135	0.0233273	0.0311842	0.0383549	0.0448542	0.0507315
9	1	3	2	0.0203421	0.0152439	0.00976996	0.00394236	-0.00222159	-0.00870836	-0.0154945	-0.0225303	-0.0297303	-0.036977	-0.0441325	-0.0510561	-0.0576332	-0.063802	-0.0695518	-0.0749012	-0.0798694	-0.0844486	-0.0886017	-0.0922804	-0.0954411	-0.0980506	-0.100087	-0.101534	-0.102366	-0.102553	-0.102052	-0.100811	-0.0987955	-0.096003	-0.0924384	-0.0881093	-0.0830342	-0.0772499	-0.0708057	-0.0637422	-0.0560847	-0.0478644	-0.0391587	-0.030121	-0.0209519	-0.0118526	-0.00302197	0.00535277	0.0131235	0.0201885
9	2	3	2	0.0154653	0.0109622	0.0061667	0.00106332	-0.00436836	-0.0101504	-0.0162888	-0.0227529	-0.0294789	-0.0363721	-0.0432948	-0.050089	-0.0566168	-0.0627666	-0.0684598	-0.073659	-0.0783547	-0.0825618	-0.0863095	-0.0896057	-0.0924362	-0.0947912	-0.0966604	-0.0980192	-0.0988254	-0.0990085	-0.0984811	-0.0971891	-0.0951364	-0.0923534	-0.0888601	-0.0846653	-0.079781	-0.0742293	-0.068049	-0.0612988	-0.0540484	-0.0463736	-0.0383696	-0.0301608	-0.0219017	-0.0137639	-0.00590984	0.00153193	0.00847057	0.014849
9	3	3	2	0.0112075	0.005582	-0.000408555	-0.00674359	-0.0133925	-0.0203205	-0.0274932	-0.0348608	-0.0423483	-0.0498494	-0.057227	-0.0643456	-0.0710833	-0.0773323	-0.0830295	-0.0881637	-0.0927512	-0.0968144	-0.100358	-0.103359	-0.105776	-0.10757	-0.108716	-0.109192	-0.108969	-0.108024	-0.106346	-0.103932	-0.100798	-0.0969827	-0.092529	-0.0874776	-0.0818645	-0.0757078	-0.069013	-0.0618002	-0.0541075	-0.0459743	-0.0374462	-0.0286135	-0.0196327	-0.0107016	-0.00202993	0.00617991	0.0137694	0.0206459
9	4	3	2	0.0197903	0.0146329	0.00908496	0.00314741	-0.00318731	-0.00992063	-0.0170261	-0.0244489	-0.0321079	-0.0398763	-0.0475909	-0.0550923	-0.0622391	-0.0689118	-0.0750294	-0.0805419	-0.0854307	-0.0897273	-0.0934818	-0.0967216	-0.0994609	-0.101704	-0.10343	-0.104604	-0.105187	-0.105131	-0.104375	-0.102857	-0.100536	-0.097406	-0.0934957	-0.0888533	-0.0835245	-0.0775481	-0.0709585	-0.0637913	-0.0560863	-0.047895	-0.0393019	-0.030438	-0.0214725	-0.0126026	-0.00404012	0.00402709	0.0114782	0.0182663
10	3	3	2	0.019998	0.014787	0.00937552	0.00377263	-0.00205203	-0.00815345	-0.0145734	-0.0212936	-0.028207	-0.0351172	-0.0417683	-0.0479442	-0.053601	-0.0588498	-0.063781	-0.068372	-0.0725403	-0.0762151	-0.0793577	-0.0819558	-0.084007	-0.0854934	-0.0863972	-0.0867013	-0.0863801	-0.0854406	-0.0839066	-0.0817643	-0.0789802	-0.0755372	-0.0714077	-0.0665525	-0.0609859	-0.0547526	-0.0478393	-0.0402225	-0.0319569	-0.0231596	-0.0139843	-0.00463479	0.00464777	0.0136171	0.0220614	0.0298391	0.0368731	0.0431271
10	4	3	2	0.00862445	0.00281049	-0.0030794	-0.00904279	-0.0151153	-0.0213574	-0.0278176	-0.0344923	-0.0413035	-0.0481063	-0.0547293	-0.0610242	-0.066885	-0.0722419	-0.0770703	-0.0813944	-0.0852576	-0.0886905	-0.0917009	-0.094265	-0.096329	-0.0978364	-0.0987419	-0.099001	-0.0985716	-0.0974328	-0.0955963	-0.093092	-0.0899556	-0.0862235	-0.0819124	-0.0770098	-0.0714981	-0.0653684	-0.0586222	-0.0512818	-0.0434001	-0.0350625	-0.0263984	-0.0175876	-0.00883279	-0.000328592	0.00774709	0.0152455	0.0220711	0.0281878
0	1	3	3	0.0726797	0.0708626	0.0685249	0.0657043	0.062445	0.0587769	0.0547119	0.050266	0.0454751	0.0403895	0.0350669	0.0295701	0.0239538	0.0182571	0.012509	0.00673147	0.000939792	-0.00484959	-0.0106148	-0.0163291	-0.0219601	-0.0274684	-0.0328087	-0.0379259	-0.0427505	-0.0472128	-0.0512615	-0.0548552	-0.0579437	-0.0604677	-0.0623691	-0.0635992	-0.0641296	-0.0639604	-0.063121	-0.0616626	-0.0596498	-0.0571554	-0.0542601	-0.0510481	-0.0476034	-0.0440025	-0.0403027	-0.0365339	-0.0326939	-0.0287464
0	2	3	3	0.06313	0.0609701	0.0583635	0.0553427	0.0519429	0.0481836	0.0440732	0.0396241	0.0348587	0.0298088	0.0245234	0.0190647	0.0134849	0.00782457	0.00212666	-0.00357373	-0.00926513	-0.0149529	-0.0206427	-0.0263319	-0.0320049	-0.0376223	-0.0431189	-0.0484184	-0.0534489	-0.0581468	-0.062451	-0.0662931	-0.0695938	-0.0722731	-0.0742612	-0.0754957	-0.0759218	-0.0755066	-0.0742522	-0.0722017	-0.0694396	-0.0660805	-0.0622453	-0.0580441	-0.0535792	-0.0489438	-0.0441999	-0.0393669	-0.0344396	-0.0294044
0	3	3	3	0.0876232	0.0863669	0.0844574	0.0819238	0.07881	0.0751634	0.0710223	0.0664025	0.0612999	0.0557158	0.0496869	0.0432966	0.0366542	0.0298581	0.0229791	0.0160577	0.00910773	0.00212891	-0.00487068	-0.011859	-0.0187839	-0.02559	-0.0322255	-0.0386386	-0.0447752	-0.0505812	-0.0560021	-0.0609838	-0.0654721	-0.069407	-0.0727142	-0.0753069	-0.0771026	-0.0780392	-0.0780787	-0.0772112	-0.0754605	-0.0728807	-0.0695589	-0.0656203	-0.0612161	-0.056503	-0.0516282	-0.0467213	-0.0418794	-0.0371464
0	4	3	3	0.0653611	0.0629817	0.0600981	0.0567564	0.0530159	0.0489205	0.0444894	0.0397408	0.0347196	0.0294966	0.0241529	0.018757	0.0133411	0.00790136	0.00242623	-0.00308479	-0.00862849	-0.0142059	-0.019813	-0.0254284	-0.0310106	-0.0365006	-0.0418257	-0.0469123	-0.0516982	-0.0561309	-0.0601577	-0.063719	-0.0667463	-0.069166	-0.070906	-0.0719014	-0.0720985	-0.0714679	-0.0700247	-0.0678292	-0.0649629	-0.0615116	-0.0575737	-0.0532679	-0.0487263	-0.0440746	-0.0394082	-0.0347737	-0.030167	-0.0255464
1	1	3	3	0.0787841	0.075534	0.0716905	0.0672541	0.0622448	0.0567065	0.0507267	0.0444431	0.0380226	0.0316384	0.0253926	0.0192507	0.0131043	0.0068655	0.00050941	-0.00592309	-0.012354	-0.0187113	-0.0249429	-0.0310068	-0.0368802	-0.0425637	-0.0480576	-0.0533336	-0.058323	-0.0629279	-0.0670495	-0.0706075	-0.0735354	-0.075759	-0.0771892	-0.0777342	-0.077327	-0.0759555	-0.0736723	-0.0705719	-0.0667625	-0.0623623	-0.0575015	-0.0523205	-0.0469663	-0.0415753	-0.0362477	-0.0310228	-0.0258702	-0.0207125
1	2	3	3	0.0771036	0.0751855	0.0727755	0.0698421	0.0663623	0.0623412	0.0578154	0.0528323	0.0474318	0.0416619	0.0356163	0.0294307	0.0232407	0.017129	0.0110978	0.00509174	-0.000962756	-0.00712463	-0.0134147	-0.0198067	-0.0262217	-0.032547	-0.0386725	-0.0445178	-0.050046	-0.0552558	-0.0601494	-0.0647092	-0.0688878	-0.0725983	-0.0757224	-0.0781374	-0.0797356	-0.0804396	-0.0802169	-0.0790819	-0.0770834	-0.0742958	-0.0708177	-0.0667646	-0.0622615	-0.0574427	-0.0524416	-0.047375	-0.0423223	-0.0373036
1	3	3	3	0.0688096	0.0664251	0.0635603	0.0602019	0.0563614	0.0520742	0.0473801	0.0423123	0.0369065	0.0312304	0.0253966	0.0195127	0.0136246	0.00771602	0.00174182	-0.00433166	-0.0104944	-0.0166924	-0.0228475	-0.028887	-0.0347568	-0.0404163	-0.0458452	-0.0510431	-0.0560144	-0.0607444	-0.0651815	-0.069243	-0.0728196	-0.0757858	-0.0780256	-0.0794416	-0.0799595	-0.0795417	-0.0781736	-0.0758576	-0.0726449	-0.0686503	-0.0640286	-0.0589456	-0.0535634	-0.0480216	-0.0424141	-0.0367978	-0.0312179	-0.0257011
1	4	3	3	0.0776338	0.0757832	0.0733331	0.0702552	0.0665416	0.0622179	0.0573553	0.0520533	0.0464201	0.0405633	0.0345581	0.0284279	0.02219	0.0158663	0.00944108	0.00287974	-0.00383372	-0.0106974	-0.0176825	-0.0247225	-0.0317262	-0.0386021	-0.0452833	-0.0517437	-0.057978	-0.0639685	-0.0696684	-0.0749937	-0.0798267	-0.0840286	-0.0874512	-0.0899457	-0.091379	-0.0916707	-0.0908282	-0.0889417	-0.0861439	-0.0825715	-0.0783535	-0.0736243	-0.068541	-0.0632697	-0.0579373	-0.0525991	-0.0472461	-0.0418263
2	1	3	3	0.0939828	0.0926906	0.0904034	0.087198	0.0831652	0.0783868	0.0729413	0.0669406	0.0605457	0.053926	0.0472083	0.040474	0.0337885	0.027215	0.0207992	0.0145629	0.00852137	0.0026944	-0.00290646	-0.00829153	-0.0134911	-0.0185416	-0.0234718	-0.0282994	-0.0330302	-0.0376608	-0.0421862	-0.0466027	-0.0508988	-0.0550501	-0.0590156	-0.0627327	-0.0661167	-0.0690673	-0.0714768	-0.0732503	-0.0743251	-0.0746773	-0.0743196	-0.0732924	-0.0716448	-0.0694244	-0.0666837	-0.0634839	-0.0598835	-0.0559257
2	2	3	3	0.0892854	0.0879153	0.0856977	0.0826852	0.0789496	0.0745677	0.0696077	0.0641271	0.0581899	0.0518862	0.0453397	0.0386989	0.0321115	0.0256958	0.019521	0.0135938	0.00786428	0.00225634	-0.00330652	-0.00889436	-0.0145659	-0.0203537	-0.0262532	-0.0322267	-0.038211	-0.0441277	-0.0498951	-0.0554363	-0.0606858	-0.0655892	-0.0700893	-0.074116	-0.0775885	-0.0804225	-0.0825378	-0.0838639	-0.084342	-0.0839358	-0.0826489	-0.0805216	-0.0776201	-0.0740389	-0.0698943	-0.0653103	-0.0604102	-0.0552936
2	3	3	3	0.0975612	0.0968858	0.0953133	0.0928817	0.0896392	0.0856231	0.0808602	0.0753908	0.0692867	0.0626467	0.0555942	0.0482694	0.0408005	0.033291	0.0258351	0.0185109	0.0113556	0.00437262	-0.00243453	-0.00905444	-0.0154784	-0.0216884	-0.0276476	-0.0333247	-0.0387162	-0.0438358	-0.0486988	-0.0533142	-0.0576753	-0.0617585	-0.0655322	-0.0689647	-0.0720213	-0.0746596	-0.0768234	-0.0784353	-0.0794021	-0.079637	-0.0790785	-0.077709	-0.0755606	-0.0726963	-0.0691937	-0.0651403	-0.0606221	-0.055712
2	4	3	3	0.0766594	0.0747737	0.0722749	0.0691976	0.0655678	0.0614008	0.0567098	0.0515355	0.0459656	0.040121	0.0341337	0.0281315	0.0222135	0.0164307	0.0107835	0.00522686	-0.000313403	-0.00591907	-0.0116629	-0.0175905	-0.0237088	-0.0299834	-0.036345	-0.0427012	-0.0489431	-0.0549501	-0.0605927	-0.0657354	-0.070255	-0.0740589	-0.0770747	-0.0792338	-0.0804824	-0.0808007	-0.0802038	-0.0787379	-0.0764806	-0.0735379	-0.0700367	-0.0661061	-0.0618523	-0.0573504	-0.0526459	-0.0477553	-0.0426747	-0.0373911
3	1	3	3	0.0725023	0.0724344	0.0719264	0.0709699	0.0695501	0.0676353	0.065187	0.0622	0.0587135	0.0548003	0.0505667	0.0461272	0.0415817	0.0370141	0.0324694	0.0279375	0.0233773	0.0187472	0.0140199	0.00918437	0.00424242	-0.000794279	-0.00590671	-0.0110733	-0.016273	-0.0214876	-0.0267026	-0.0319068	-0.0370902	-0.0422357	-0.0473133	-0.0522793	-0.0570786	-0.0616503	-0.065925	-0.0698138	-0.0732052	-0.0759764	-0.078011	-0.0792105	-0.0795007	-0.0788454	-0.0772586	-0.0748101	-0.071613	-0.0678002
3	2	3	3	0.0101498	0.0108604	0.0117071	0.0126664	0.0136977	0.0147415	0.0157394	0.016649	0.0174377	0.0180818	0.0185738	0.0189195	0.0191313	0.0192192	0.0191807	0.0190049	0.018686	0.018222	0.017619	0.0169007	0.0160911	0.0151957	0.0142043	0.0130957	0.0118526	0.010486	0.00903461	0.00753795	0.00601526	0.00446536	0.00287902	0.00124981	-0.000426817	-0.00216439	-0.00398441	-0.00589614	-0.00788344	-0.00991273	-0.0119391	-0.0139092	-0.0157692	-0.017466	-0.0189472	-0.0201678	-0.0211018	-0.0217434
3	3	3	3	0.0808732	0.0809483	0.0804816	0.0794625	0.0778917	0.0757832	0.0731529	0.070008	0.0663515	0.062193	0.0575657	0.0525328	0.0471752	0.0415952	0.0359087	0.0301947	0.0244617	0.0186633	0.0127455	0.00668972	0.000512911	-0.00575612	-0.0120853	-0.0184399	-0.0247812	-0.0310625	-0.0372403	-0.0432869	-0.0491814	-0.054889	-0.0603503	-0.0654894	-0.0702268	-0.0744801	-0.0781588	-0.0811772	-0.0834718	-0.0849887	-0.0856718	-0.0854882	-0.0844401	-0.0825471	-0.0798526	-0.0764579	-0.0725167	-0.068169
3	4	3	3	0.0651869	0.0641387	0.0626527	0.0607272	0.0583659	0.0555719	0.0523372	0.0486635	0.0445901	0.0401846	0.0355419	0.0307782	0.0259857	0.0212098	0.0164656	0.0117307	0.00694099	0.00203103	-0.00302674	-0.00822485	-0.0135405	-0.0189432	-0.0243974	-0.0298731	-0.0353538	-0.0408243	-0.0462566	-0.0516091	-0.0568345	-0.0618777	-0.066662	-0.0710822	-0.0750182	-0.0783477	-0.0809477	-0.0827011	-0.0835062	-0.0832862	-0.0820002	-0.0796562	-0.0763301	-0.0721742	-0.067387	-0.0621674	-0.0566884	-0.0510871
4	1	3	3	0.0720844	0.0721052	0.0716356	0.0706664	0.0691887	0.0671977	0.0646909	0.0616727	0.0581696	0.0542421	0.049983	0.0454951	0.040862	0.0361371	0.0313544	0.026538	0.0216999	0.0168318	0.0119066	0.00689834	0.00179804	-0.00338992	-0.00865136	-0.0139616	-0.0192944	-0.024633	-0.0299697	-0.0352921	-0.0405712	-0.0457658	-0.0508302	-0.0557068	-0.0603131	-0.064543	-0.068285	-0.0714438	-0.0739542	-0.0757754	-0.0768751	-0.0772322	-0.0768598	-0.0758151	-0.0741784	-0.0720259	-0.0694201	-0.066415
4	2	3	3	0.0666449	0.0663814	0.0657063	0.0646313	0.0631519	0.0612453	0.0588821	0.0560495	0.0527632	0.0490645	0.0450217	0.040728	0.0362773	0.0317472	0.0272004	0.0226767	0.0181789	0.0136776	0.00912307	0.00445619	-0.000372452	-0.00538697	-0.0105851	-0.0159419	-0.0214115	-0.0269396	-0.0324887	-0.0380485	-0.0436179	-0.0491786	-0.0546773	-0.0600237	-0.0650977	-0.0697581	-0.07386	-0.0772788	-0.0799324	-0.0817841	-0.0828274	-0.0830738	-0.0825539	-0.0813208	-0.0794466	-0.0770085	-0.0740712	-0.0706845
4	3	3	3	0.0706826	0.0713848	0.0716112	0.0713509	0.0705881	0.0693051	0.06749	0.0651434	0.0622831	0.0589478	0.0551995	0.0511208	0.0467965	0.0422917	0.0376529	0.0329175	0.0281048	0.023208	0.0182143	0.0131214	0.00793535	0.00266851	-0.00266165	-0.00803962	-0.0134493	-0.0188611	-0.0242308	-0.029515	-0.0346819	-0.0397068	-0.0445571	-0.0491779	-0.0534972	-0.0574439	-0.0609578	-0.0639908	-0.066513	-0.0685084	-0.0699628	-0.0708587	-0.0711747	-0.0708903	-0.0700097	-0.068577	-0.0666504	-0.0642692
4	4	3	3	0.0724142	0.0716066	0.0703309	0.0685877	0.0663614	0.0636218	0.0603419	0.0565224	0.0522056	0.0474686	0.0424117	0.037145	0.0317704	0.0263673	0.0209853	0.0156382	0.0103096	0.00497119	-0.000405049	-0.00584452	-0.0113678	-0.0169826	-0.0226752	-0.0284097	-0.0341382	-0.0398172	-0.0454153	-0.0508987	-0.0562141	-0.0612911	-0.066045	-0.0703734	-0.0741665	-0.0773311	-0.0797999	-0.0815302	-0.0825058	-0.0827371	-0.0822547	-0.0811016	-0.0793281	-0.0769992	-0.0742002	-0.0710094	-0.0674687	-0.063597
6	1	3	3	0.0698082	0.068603	0.0669755	0.0649175	0.0624336	0.0595321	0.056203	0.0524204	0.0481811	0.0435283	0.0385336	0.0332791	0.0278494	0.0223157	0.0167316	0.0111488	0.00561003	0.000120888	-0.00535102	-0.0108495	-0.0164116	-0.0220644	-0.0278135	-0.033623	-0.0394188	-0.0451142	-0.0506235	-0.0558559	-0.0607149	-0.0651023	-0.0689211	-0.0720857	-0.0745369	-0.0762451	-0.0771983	-0.077394	-0.0768377	-0.0755416	-0.073531	-0.0708507	-0.0675632	-0.0637425	-0.0594697	-0.0548274	-0.0498895	-0.0447093
6	2	3	3	0.0701693	0.0689972	0.0673681	0.0653052	0.0628321	0.0599735	0.0567583	0.0532232	0.049407	0.0453337	0.041006	0.036423	0.0316011	0.0265733	0.0213802	0.0160609	0.0106439	0.00514328	-0.000444749	-0.00614658	-0.0119964	-0.018012	-0.0241933	-0.0305222	-0.0369466	-0.0433816	-0.049732	-0.0558972	-0.0617671	-0.06723	-0.0721757	-0.0764923	-0.0800748	-0.0828378	-0.0847178	-0.0856727	-0.0856906	-0.0847976	-0.0830488	-0.0805157	-0.0772855	-0.0734622	-0.0691597	-0.0644943	-0.0595762	-0.0544869
6	3	3	3	0.0667748	0.0658346	0.0644728	0.0627261	0.06064	0.0582379	0.0555081	0.0524203	0.0489607	0.0451487	0.0410214	0.0366204	0.0319902	0.0271681	0.0221759	0.0170319	0.011757	0.0063688	0.00088279	-0.00468371	-0.010315	-0.0160036	-0.0217514	-0.0275543	-0.0333795	-0.0391671	-0.0448445	-0.0503255	-0.0555103	-0.0602943	-0.0645759	-0.0682638	-0.0712704	-0.0735217	-0.0749829	-0.0756506	-0.0755295	-0.0746313	-0.0729713	-0.0705588	-0.0674127	-0.0635899	-0.0591978	-0.0543791	-0.0492694	-0.0439628
6	4	3	3	0.0692796	0.0683321	0.0669725	0.0652398	0.0631815	0.0608488	0.0582787	0.0554888	0.0524818	0.0492455	0.045756	0.0419922	0.0379529	0.0336653	0.0291702	0.0244959	0.0196452	0.0146046	0.00935791	0.0038934	-0.00179216	-0.00769313	-0.0137965	-0.020082	-0.0265253	-0.0331022	-0.0397799	-0.0465	-0.0531728	-0.0596819	-0.0658937	-0.0716627	-0.076842	-0.0812933	-0.0848922	-0.0875372	-0.0891592	-0.0897249	-0.0892383	-0.0877464	-0.0853408	-0.0821484	-0.0783119	-0.0739672	-0.0692281	-0.0641804
8	1	3	3	0.0923267	0.0903012	0.0875196	0.0839658	0.0796463	0.0745811	0.0687827	0.0622624	0.055063	0.0472658	0.0389974	0.0304596	0.0219094	0.0135647	0.00553117	-0.00218274	-0.00960204	-0.0167496	-0.0236475	-0.0303084	-0.0367084	-0.0427801	-0.0484392	-0.0536243	-0.058325	-0.0625797	-0.0664432	-0.0699466	-0.0730697	-0.0757342	-0.077822	-0.0792097	-0.0797972	-0.0795284	-0.0784043	-0.076475	-0.0738134	-0.0705071	-0.0666752	-0.0624643	-0.0580173	-0.0534494	-0.0488319	-0.0441777	-0.0394426	-0.0345476
8	2	3	3	0.0823508	0.0789887	0.0750057	0.0704292	0.065278	0.0595421	0.0531702	0.0461077	0.0383533	0.0299706	0.0211014	0.0119884	0.00293602	-0.00578546	-0.0140372	-0.0218366	-0.0292773	-0.0364351	-0.0433345	-0.0499679	-0.0563226	-0.0623737	-0.0680749	-0.0733895	-0.0783186	-0.0828816	-0.0870877	-0.0909266	-0.0943677	-0.0973514	-0.0997682	-0.101464	-0.102282	-0.102104	-0.100864	-0.098569	-0.0952881	-0.0911396	-0.0862788	-0.0808714	-0.0750762	-0.0690361	-0.0628535	-0.0565701	-0.0501685	-0.043587
8	3	3	3	0.0943677	0.0933886	0.0917382	0.0894208	0.0864395	0.0827821	0.0784158	0.0732971	0.0674048	0.0607771	0.0535182	0.0457777	0.0377165	0.0294802	0.0211702	0.0128168	0.00439844	-0.00410173	-0.0126407	-0.0211052	-0.0293578	-0.0372926	-0.0448624	-0.0520651	-0.0589067	-0.065384	-0.0714837	-0.0771731	-0.0823864	-0.0870307	-0.0910021	-0.0942028	-0.0965569	-0.0980009	-0.0984712	-0.0979186	-0.0963317	-0.0937485	-0.0902539	-0.0859723	-0.0810685	-0.075739	-0.0701669	-0.0644642	-0.0586463	-0.0526485
8	4	3	3	0.0934386	0.0901026	0.0859705	0.0811248	0.075639	0.0695291	0.0627464	0.0552188	0.0469085	0.0378774	0.0283297	0.0185727	0.00890822	-0.00048006	-0.00956087	-0.0183883	-0.0270142	-0.0354498	-0.043662	-0.0515795	-0.0591264	-0.0662527	-0.0729296	-0.0791505	-0.0849327	-0.0902958	-0.0952397	-0.0997359	-0.103716	-0.107074	-0.109682	-0.111404	-0.112119	-0.111736	-0.110195	-0.107498	-0.10373	-0.0990364	-0.0936009	-0.0876286	-0.0813145	-0.0748	-0.0681407	-0.0613137	-0.0542511	-0.0468635
9	1	3	3	0.0912343	0.0925084	0.093057	0.0929001	0.0920597	0.0905575	0.0884167	0.08566	0.0823054	0.0783667	0.0738728	0.0688944	0.0635315	0.0578744	0.0519839	0.0458983	0.0396591	0.0333248	0.0269531	0.020584	0.0142358	0.00790393	0.00157084	-0.00478014	-0.0111537	-0.0175326	-0.0238753	-0.0301196	-0.0361924	-0.0420275	-0.0475678	-0.0527535	-0.0575245	-0.0618219	-0.0655782	-0.0687239	-0.0712041	-0.0729872	-0.0740594	-0.0744187	-0.0740915	-0.0731454	-0.0716723	-0.0697725	-0.0675355	-0.0650168
9	2	3	3	0.0808679	0.0821522	0.0828888	0.0830743	0.0827009	0.0817566	0.0802279	0.0781078	0.0754074	0.0721566	0.0684035	0.0642165	0.0596711	0.0548304	0.0497398	0.0444286	0.0389143	0.0332109	0.0273352	0.021309	0.0151491	0.00885514	0.00241911	-0.00415674	-0.0108511	-0.0176174	-0.0243802	-0.0310532	-0.0375583	-0.0438247	-0.0497822	-0.0553548	-0.060457	-0.0650014	-0.0689131	-0.0721412	-0.0746588	-0.0764554	-0.077536	-0.0779277	-0.0776749	-0.0768311	-0.0754559	-0.073605	-0.0713207	-0.0686281
9	3	3	3	0.0919563	0.0928512	0.0930168	0.0924737	0.0912598	0.0894181	0.0869769	0.0839406	0.0803071	0.0760948	0.0713666	0.0662396	0.0608555	0.0553253	0.0496998	0.0439901	0.0381987	0.0323306	0.0263993	0.0204242	0.0144083	0.00833675	0.00220436	-0.00396769	-0.0101451	-0.0162947	-0.0223887	-0.0284058	-0.0343204	-0.0400931	-0.0456755	-0.0510099	-0.0560237	-0.0606297	-0.0647284	-0.0682252	-0.0710473	-0.0731414	-0.0744641	-0.0749862	-0.0747174	-0.073711	-0.072037	-0.0697806	-0.067048	-0.0639114
9	4	3	3	0.0858485	0.0865828	0.0867671	0.0864198	0.0855474	0.0841358	0.0821533	0.0795763	0.0764052	0.0726679	0.0684316	0.0637896	0.0588267	0.0536263	0.048286	0.0428874	0.0374615	0.0319934	0.0264427	0.0207615	0.014915	0.00889042	0.00268906	-0.00368133	-0.0102132	-0.0168943	-0.0236847	-0.0305085	-0.0372692	-0.0438635	-0.0501905	-0.0561578	-0.061676	-0.0666496	-0.0709824	-0.0745916	-0.0774164	-0.0794211	-0.0806058	-0.08101	-0.0807062	-0.0797881	-0.0783527	-0.0764787	-0.0742195	-0.0715985
10	3	3	3	0.0682766	0.0692031	0.0697546	0.0699012	0.0696138	0.0688669	0.0676382	0.0658943	0.0636086	0.0608028	0.0575685	0.0540558	0.0503974	0.0466338	0.0427374	0.0386689	0.0344029	0.0299259	0.0252093	0.0202202	0.0149496	0.00939843	0.00356465	-0.0025624	-0.00899195	-0.0157095	-0.0226939	-0.029908	-0.0372572	-0.0446082	-0.0518246	-0.0587453	-0.0651679	-0.0708961	-0.075776	-0.07968	-0.0824976	-0.0841625	-0.0846682	-0.0840706	-0.0825051	-0.0801609	-0.0772106	-0.0737681	-0.0698839	-0.0655684
10	4	3	3	0.0790303	0.0781699	0.0769129	0.0752854	0.073284	0.0708728	0.067993	0.0645777	0.0605861	0.0560525	0.0510936	0.0458562	0.0404563	0.0349601	0.0293995	0.0237768	0.0180539	0.0121673	0.00606118	-0.000289363	-0.00686323	-0.0136007	-0.0204438	-0.0273673	-0.0343603	-0.0413855	-0.0483729	-0.0552461	-0.0619288	-0.0683312	-0.0743465	-0.0798533	-0.084721	-0.0888291	-0.0920793	-0.0943945	-0.0957218	-0.0960437	-0.0953835	-0.0937987	-0.0913696	-0.0881853	-0.0843418	-0.0799454	-0.0750965	-0.0698639
0	1	3	4	1.18438	1.1365	1.08916	1.04232	0.995932	0.949977	0.904448	0.859335	0.814626	0.77033	0.726499	0.68321	0.640528	0.598492	0.557118	0.516395	0.476298	0.436816	0.397963	0.359773	0.322297	0.285591	0.24972	0.21476	0.180785	0.147857	0.116014	0.0852719	0.0556305	0.0270851	-0.000367761	-0.026733	-0.0520277	-0.0762914	-0.0995917	-0.12202	-0.143677	-0.164655	-0.185016	-0.204783	-0.223949	-0.242494	-0.260397	-0.277643	-0.294233	-0.310186
0	2	3	4	1.27168	1.22046	1.16973	1.11945	1.06957	1.02008	0.970967	0.922238	0.873902	0.826006	0.778629	0.731866	0.685806	0.640526	0.596055	0.552367	0.509412	0.467144	0.425533	0.384577	0.344303	0.304764	0.266025	0.228177	0.191318	0.155535	0.120885	0.0874023	0.055101	0.0239827	-0.00596055	-0.0347345	-0.0623412	-0.0887907	-0.114114	-0.138376	-0.161675	-0.184122	-0.205803	-0.226755	-0.246974	-0.26644	-0.285149	-0.303118	-0.320377	-0.336948
0	3	3	4	1.37974	1.32425	1.26947	1.21536	1.16185	1.10889	1.05647	1.00457	0.953229	0.902438	0.852195	0.802529	0.753508	0.70521	0.657684	0.610939	0.56494	0.519641	0.475017	0.431068	0.387818	0.345303	0.303559	0.262611	0.222482	0.183207	0.144843	0.107459	0.0711202	0.0358772	0.00178602	-0.0310808	-0.0626546	-0.0929006	-0.121827	-0.149474	-0.175906	-0.2012	-0.225448	-0.248754	-0.271228	-0.292959	-0.314	-0.334358	-0.354	-0.372874
0	4	3	4	1.24675	1.19635	1.14652	1.09718	1.04828	0.999781	0.951678	0.903993	0.856759	0.810027	0.763878	0.718404	0.673668	0.629696	0.586479	0.543977	0.502144	0.460955	0.420414	0.380537	0.341348	0.302892	0.26523	0.22843	0.192562	0.157694	0.123873	0.0911249	0.0594565	0.0288734	-0.000615351	-0.0289965	-0.0562599	-0.0824129	-0.107497	-0.131591	-0.154791	-0.177188	-0.198853	-0.219833	-0.240151	-0.259789	-0.278703	-0.296861	-0.314277	-0.331015
1	1	3	4	1.62951	1.5642	1.49971	1.43599	1.37297	1.3106	1.24885	1.18771	1.12722	1.06747	1.00851	0.950331	0.892871	0.836105	0.780026	0.724649	0.670028	0.616252	0.563413	0.511563	0.460709	0.410842	0.361966	0.31409	0.267232	0.221425	0.176707	0.13311	0.0906655	0.0494425	0.00956322	-0.028813	-0.0655488	-0.100586	-0.133941	-0.165663	-0.19582	-0.224523	-0.251933	-0.278223	-0.303558	-0.328023	-0.351609	-0.374291	-0.396087	-0.417041
1	2	3	4	1.46151	1.40359	1.34632	1.28973	1.23383	1.1786	1.12399	1.06994	1.0164	0.963326	0.910712	0.858616	0.807145	0.756373	0.706304	0.656893	0.608089	0.559858	0.512203	0.465181	0.4189	0.373486	0.329065	0.285731	0.243527	0.202444	0.162447	0.12351	0.0856576	0.0489481	0.0134488	-0.0207702	-0.0536394	-0.0851158	-0.115205	-0.143959	-0.171453	-0.197766	-0.222992	-0.247233	-0.270589	-0.293147	-0.314963	-0.336054	-0.356399	-0.375967
1	3	3	4	1.48799	1.42788	1.36847	1.30975	1.25167	1.19415	1.13711	1.08054	1.02449	0.96913	0.914583	0.860899	0.808065	0.756038	0.704774	0.65425	0.604488	0.555534	0.507442	0.460261	0.414025	0.368751	0.324437	0.281066	0.23861	0.197032	0.156313	0.116481	0.0776179	0.0398344	0.00325053	-0.0320274	-0.0659066	-0.0982997	-0.12912	-0.1583	-0.185852	-0.2119	-0.236635	-0.260267	-0.282982	-0.304909	-0.326107	-0.346584	-0.366301	-0.385246
1	4	3	4	1.4963	1.43601	1.37647	1.31771	1.25971	1.20243	1.14576	1.0896	1.03389	0.978696	0.924114	0.870222	0.817069	0.76467	0.713008	0.66206	0.611814	0.562269	0.513451	0.465417	0.41827	0.372126	0.327071	0.283133	0.240288	0.198502	0.157759	0.118077	0.0794976	0.0420993	0.00598802	-0.0287253	-0.0619456	-0.0936186	-0.123755	-0.152433	-0.179778	-0.205937	-0.231059	-0.255272	-0.278677	-0.301334	-0.323251	-0.34437	-0.364616	-0.383962
2	1	3	4	1.30252	1.25054	1.19964	1.14975	1.10077	1.05262	1.00521	0.958434	0.912144	0.866236	0.820673	0.775458	0.730608	0.686157	0.642141	0.598579	0.555488	0.512886	0.470783	0.429177	0.388084	0.347549	0.30763	0.268389	0.229873	0.19211	0.155113	0.11888	0.0833956	0.0486639	0.0147156	-0.0183909	-0.0505705	-0.0817165	-0.111715	-0.140467	-0.167909	-0.194019	-0.218811	-0.242333	-0.264653	-0.285841	-0.305967	-0.325101	-0.343315	-0.360687
2	2	3	4	1.41489	1.35749	1.30108	1.24562	1.19103	1.13726	1.08427	1.03196	0.980252	0.929034	0.87828	0.828033	0.778369	0.729364	0.681094	0.633572	0.586731	0.540484	0.494764	0.449528	0.404757	0.360479	0.316765	0.273709	0.231399	0.18992	0.149359	0.109785	0.071228	0.0336937	-0.00281127	-0.0382574	-0.0725904	-0.105741	-0.137638	-0.168219	-0.197441	-0.225284	-0.251767	-0.276929	-0.300818	-0.323483	-0.344981	-0.365373	-0.384721	-0.403087
2	3	3	4	1.38056	1.32508	1.27055	1.21695	1.16422	1.11236	1.06134	1.01112	0.961602	0.912673	0.864279	0.8164	0.769017	0.722122	0.675741	0.629911	0.584629	0.539848	0.49552	0.451632	0.408212	0.365307	0.322981	0.281306	0.240337	0.200106	0.160642	0.121971	0.0841188	0.0471144	0.0109989	-0.0241864	-0.0584089	-0.091623	-0.12375	-0.154695	-0.184369	-0.212693	-0.239615	-0.265129	-0.28927	-0.312085	-0.33363	-0.35399	-0.373279	-0.391613
2	4	3	4	1.42352	1.36576	1.30878	1.25255	1.19703	1.14221	1.08805	1.03449	0.981478	0.928985	0.877041	0.825688	0.774976	0.724954	0.675633	0.626967	0.57889	0.531358	0.484362	0.437925	0.392094	0.346929	0.302505	0.258922	0.216299	0.174758	0.134408	0.0953358	0.0575997	0.0212459	-0.013695	-0.0472129	-0.0793104	-0.109991	-0.139257	-0.167122	-0.193624	-0.21883	-0.242825	-0.265698	-0.287531	-0.308386	-0.328334	-0.347466	-0.365874	-0.383634
3	1	3	4	1.33132	1.27959	1.22841	1.17776	1.12766	1.07814	1.02923	0.980933	0.933185	0.885913	0.839048	0.792551	0.746434	0.700724	0.655421	0.610491	0.565895	0.521612	0.477643	0.434027	0.39083	0.348113	0.305925	0.264321	0.223361	0.183105	0.143599	0.104884	0.0669993	0.0299819	-0.00613754	-0.0413317	-0.0755624	-0.108775	-0.140905	-0.171885	-0.201631	-0.230054	-0.25707	-0.282628	-0.306714	-0.329346	-0.350562	-0.370412	-0.388964	-0.406306
3	2	3	4	1.41813	1.36209	1.3069	1.25256	1.19907	1.14641	1.09457	1.04352	0.993203	0.943562	0.894531	0.846099	0.798293	0.751121	0.704558	0.65859	0.613231	0.568488	0.524348	0.4808	0.437865	0.395575	0.353926	0.312896	0.272487	0.232698	0.193511	0.154915	0.116932	0.0796059	0.0429867	0.00713158	-0.0279243	-0.0621907	-0.0956902	-0.128424	-0.160371	-0.1915	-0.221779	-0.25116	-0.279573	-0.306964	-0.333317	-0.358631	-0.382913	-0.406196
3	3	3	4	1.42415	1.3678	1.31208	1.257	1.20255	1.14873	1.09553	1.04292	0.990883	0.939398	0.888477	0.838121	0.788315	0.739032	0.690243	0.641931	0.594085	0.546689	0.499724	0.453192	0.40713	0.361587	0.316609	0.272256	0.228614	0.185766	0.143772	0.102662	0.0624513	0.0231841	-0.0150615	-0.0521966	-0.0881412	-0.122818	-0.156148	-0.188075	-0.218562	-0.247569	-0.275062	-0.301041	-0.325538	-0.348592	-0.370253	-0.390591	-0.4097	-0.427677
3	4	3	4	1.3653	1.31107	1.25746	1.20446	1.15205	1.10024	1.049	0.998309	0.948107	0.898347	0.84902	0.800158	0.75181	0.704007	0.656724	0.609883	0.563417	0.517306	0.471574	0.426284	0.381533	0.337429	0.294049	0.251441	0.209656	0.168751	0.128772	0.0897527	0.0517262	0.014749	-0.0211071	-0.0557723	-0.0891879	-0.121306	-0.152093	-0.181522	-0.209576	-0.236239	-0.261515	-0.285437	-0.308071	-0.329505	-0.349821	-0.369076	-0.387299	-0.404513
4	1	3	4	1.1999	1.15173	1.10414	1.05714	1.01073	0.964898	0.919645	0.874944	0.830757	0.787031	0.743733	0.700873	0.658496	0.616657	0.575394	0.534714	0.494615	0.455095	0.416169	0.377858	0.340184	0.303177	0.266861	0.23125	0.196349	0.162154	0.128664	0.0958757	0.0638051	0.0324963	0.00203273	-0.0274747	-0.0559109	-0.0831807	-0.109233	-0.134076	-0.157777	-0.180423	-0.202087	-0.222819	-0.242672	-0.261706	-0.279964	-0.297472	-0.314241	-0.330283
4	2	3	4	1.14772	1.1017	1.05616	1.01111	0.966542	0.922488	0.878963	0.835954	0.793428	0.751341	0.709667	0.668404	0.627592	0.587305	0.54761	0.508533	0.470063	0.432167	0.39481	0.357976	0.321674	0.285923	0.250748	0.21618	0.182248	0.14898	0.116398	0.0845301	0.0534064	0.0230701	-0.00642148	-0.034999	-0.06258	-0.089073	-0.114403	-0.138539	-0.161505	-0.183366	-0.204201	-0.224079	-0.24305	-0.261144	-0.278377	-0.294773	-0.310357	-0.32515
4	3	3	4	1.12484	1.0796	1.03497	0.990958	0.947589	0.904871	0.862799	0.821349	0.780479	0.740131	0.700243	0.660766	0.621684	0.583013	0.544791	0.507048	0.469795	0.433033	0.396771	0.361019	0.325797	0.29113	0.257048	0.223587	0.190773	0.158614	0.127102	0.0962308	0.0660095	0.0364661	0.00764746	-0.0203844	-0.0475478	-0.0737433	-0.0988837	-0.122922	-0.145857	-0.167716	-0.188544	-0.208384	-0.227278	-0.245266	-0.262397	-0.278742	-0.294367	-0.309306
4	4	3	4	1.18076	1.13289	1.0856	1.03887	0.992741	0.947224	0.902324	0.858014	0.814246	0.770982	0.728213	0.685969	0.644299	0.603241	0.562797	0.522931	0.4836	0.444782	0.406476	0.368697	0.331484	0.294891	0.258971	0.223758	0.189272	0.155519	0.122507	0.0902554	0.0588071	0.0282295	-0.00138822	-0.0299534	-0.0573954	-0.083678	-0.108795	-0.132765	-0.155634	-0.177468	-0.198345	-0.218335	-0.237497	-0.255879	-0.273535	-0.290516	-0.306843	-0.322518
6	1	3	4	1.17021	1.12397	1.0782	1.03289	0.98803	0.943628	0.89969	0.85623	0.813249	0.770735	0.728686	0.687116	0.646011	0.605321	0.565008	0.525056	0.485461	0.446227	0.407369	0.36892	0.33094	0.293505	0.256695	0.220572	0.185184	0.150579	0.116821	0.0839861	0.0521675	0.0214554	-0.00808309	-0.0364162	-0.0635439	-0.0894898	-0.114296	-0.13802	-0.16073	-0.182493	-0.20336	-0.22336	-0.242511	-0.260834	-0.278366	-0.295157	-0.311234	-0.326589
6	2	3	4	1.19373	1.1471	1.10098	1.05533	1.01014	0.965361	0.920971	0.876942	0.833257	0.789918	0.746949	0.704371	0.662196	0.620423	0.579039	0.53803	0.497396	0.457155	0.417339	0.377985	0.339139	0.30085	0.263182	0.226208	0.189993	0.154586	0.120037	0.0864078	0.0537658	0.022188	-0.00824005	-0.0374349	-0.0653379	-0.0919359	-0.117262	-0.141377	-0.16435	-0.18626	-0.207185	-0.22719	-0.246321	-0.264611	-0.282081	-0.298753	-0.314661	-0.329855
6	3	3	4	1.24178	1.19196	1.14262	1.09373	1.04527	0.997235	0.949628	0.902464	0.85575	0.809503	0.76375	0.718531	0.673872	0.629778	0.58623	0.543192	0.500637	0.45855	0.416942	0.375852	0.335338	0.295465	0.2563	0.217892	0.18028	0.143511	0.10763	0.0726765	0.0387028	0.00579321	-0.0259714	-0.0565381	-0.0858717	-0.113954	-0.140795	-0.166418	-0.190834	-0.214058	-0.236135	-0.257126	-0.277101	-0.296121	-0.314237	-0.331479	-0.347851	-0.36335
6	4	3	4	1.35515	1.30273	1.25082	1.19937	1.14832	1.09763	1.04728	0.99725	0.947537	0.898148	0.849112	0.800466	0.752234	0.704418	0.657013	0.610011	0.563415	0.517255	0.471578	0.426441	0.381907	0.338036	0.294882	0.252486	0.210872	0.170059	0.130061	0.0908892	0.0525851	0.0152509	-0.0209698	-0.0559317	-0.0895119	-0.121624	-0.152229	-0.181343	-0.20902	-0.235337	-0.260369	-0.284178	-0.30682	-0.328337	-0.348754	-0.36807	-0.386274	-0.403364
8	1	3	4	1.37611	1.31948	1.26363	1.20859	1.15433	1.10086	1.04816	0.996214	0.944978	0.894386	0.844376	0.794903	0.746004	0.697794	0.650357	0.603676	0.557689	0.512348	0.46763	0.423563	0.380243	0.337826	0.296481	0.256324	0.217364	0.179513	0.142671	0.106781	0.0718547	0.0379625	0.00520653	-0.0263127	-0.0565266	-0.0854218	-0.113052	-0.13953	-0.164992	-0.189567	-0.213371	-0.236496	-0.258987	-0.280838	-0.302025	-0.322521	-0.342295	-0.36133
8	2	3	4	1.53761	1.47506	1.4132	1.352	1.29144	1.23152	1.17228	1.11376	1.05597	0.998873	0.942424	0.886627	0.831598	0.777532	0.724524	0.67249	0.621268	0.570748	0.520911	0.471795	0.423473	0.376042	0.329608	0.284257	0.240035	0.196936	0.15492	0.11394	0.0739698	0.0350256	-0.0028116	-0.0394039	-0.0745998	-0.108288	-0.140436	-0.171101	-0.200416	-0.228556	-0.255695	-0.281952	-0.307388	-0.332026	-0.355865	-0.378899	-0.401117	-0.422491
8	3	3	4	1.64953	1.58259	1.51642	1.451	1.38634	1.32248	1.25946	1.19729	1.13596	1.07546	1.01579	0.957026	0.899261	0.842531	0.786824	0.732074	0.678169	0.624977	0.57242	0.520552	0.46951	0.419425	0.370357	0.322303	0.275234	0.229139	0.184032	0.139963	0.0970101	0.0552621	0.0148145	-0.0242408	-0.0618413	-0.0979621	-0.132595	-0.165742	-0.19743	-0.22774	-0.256806	-0.284794	-0.311849	-0.338029	-0.363308	-0.387628	-0.410971	-0.43337
8	4	3	4	1.6333	1.56671	1.50096	1.43595	1.37164	1.30801	1.24507	1.1829	1.12154	1.06096	1.00112	0.942067	0.88397	0.826924	0.770836	0.7155	0.660759	0.60657	0.552994	0.500159	0.44821	0.397254	0.347349	0.298534	0.250834	0.204255	0.158793	0.114439	0.0712152	0.0291911	-0.0115229	-0.0508046	-0.088545	-0.124671	-0.159169	-0.192098	-0.22358	-0.253784	-0.282881	-0.31099	-0.338151	-0.364352	-0.389558	-0.413737	-0.436886	-0.459026
9	1	3	4	1.41819	1.36146	1.30562	1.25065	1.19652	1.1432	1.09064	1.03877	0.98757	0.937006	0.887077	0.837771	0.789067	0.74095	0.69339	0.646344	0.599772	0.553664	0.508042	0.462942	0.418404	0.374462	0.331148	0.288497	0.246544	0.205319	0.164864	0.125239	0.0864838	0.0486185	0.0116686	-0.0243231	-0.0593098	-0.0932446	-0.126067	-0.1577	-0.188065	-0.217111	-0.244833	-0.271266	-0.296458	-0.32047	-0.343361	-0.365186	-0.385988	-0.4058
9	2	3	4	1.31148	1.25905	1.20728	1.15619	1.10579	1.05609	1.0071	0.958809	0.911177	0.864146	0.81766	0.771684	0.726217	0.681293	0.636946	0.593186	0.550007	0.507389	0.465298	0.423716	0.382645	0.342089	0.302059	0.262584	0.223712	0.185516	0.148087	0.11149	0.0757494	0.0408699	0.00687571	-0.0261798	-0.058221	-0.0891668	-0.118955	-0.147556	-0.174976	-0.201234	-0.226352	-0.250354	-0.273268	-0.295123	-0.315953	-0.335809	-0.35476	-0.372868
9	3	3	4	1.38856	1.3323	1.2769	1.22234	1.16858	1.11556	1.06323	1.01158	0.960599	0.910254	0.860506	0.811321	0.762717	0.714744	0.667419	0.620728	0.574664	0.529214	0.484362	0.440113	0.396499	0.353555	0.311318	0.269839	0.229175	0.189354	0.150371	0.112212	0.074857	0.0382789	0.00246728	-0.0325555	-0.0667333	-0.0999758	-0.132172	-0.163214	-0.193012	-0.221479	-0.248527	-0.274094	-0.298172	-0.320801	-0.342049	-0.362002	-0.380766	-0.398448
9	4	3	4	1.41958	1.36335	1.30786	1.25307	1.199	1.14563	1.09298	1.04103	0.989753	0.939094	0.888998	0.839434	0.790418	0.741984	0.694162	0.646986	0.600468	0.554576	0.509265	0.464511	0.420304	0.376647	0.333568	0.29111	0.249314	0.208223	0.167885	0.128346	0.0896506	0.0518323	0.0149177	-0.0210552	-0.05603	-0.0899391	-0.122712	-0.154289	-0.184623	-0.213691	-0.241487	-0.26803	-0.293353	-0.317492	-0.340469	-0.362304	-0.383053	-0.402806
10	3	3	4	1.5051	1.44538	1.38621	1.3276	1.26958	1.21218	1.1554	1.09927	1.04376	0.988854	0.934561	0.880923	0.827943	0.775547	0.723678	0.672345	0.621587	0.571437	0.521923	0.473074	0.424915	0.377484	0.330812	0.284925	0.239847	0.195577	0.152118	0.109521	0.067836	0.027103	-0.0126027	-0.0511694	-0.0884711	-0.124343	-0.158599	-0.19111	-0.221811	-0.250671	-0.277729	-0.303146	-0.327157	-0.349978	-0.371736	-0.392474	-0.412183	-0.430845
10	4	3	4	1.50254	1.44446	1.38682	1.32958	1.27277	1.21643	1.16065	1.10548	1.05096	0.997075	0.943785	0.891037	0.838825	0.787182	0.736134	0.685671	0.635772	0.586431	0.537655	0.489461	0.441884	0.394974	0.348797	0.303439	0.258982	0.215466	0.172891	0.13125	0.0905566	0.0508544	0.0122228	-0.0252322	-0.0614029	-0.0961958	-0.129533	-0.161358	-0.191647	-0.220426	-0.247778	-0.273831	-0.298726	-0.322572	-0.345426	-0.367313	-0.388259	-0.40831
[truncated: 105 more columns]

## Sheet: Rot
FP	Test	Ski	Direction	0	1	2	3	4	5	6	7	8	9	10	11	12	13	14	15	16	17	18	19	20	21	22	23	24	25	26	27	28	29	30	31	32	33	34	35	36	37	38	39	40	41	42	43	44	45
0	1	3	1	2.49187	1.88572	1.27844	0.683881	0.100213	-0.469385	-1.01335	-1.51492	-1.96282	-2.35553	-2.69784	-3.00137	-3.27855	-3.52941	-3.74338	-3.90711	-4.00425	-4.02417	-3.97829	-3.89848	-3.81876	-3.75877	-3.7175	-3.68511	-3.65838	-3.63635	-3.61529	-3.59666	-3.58358	-3.56789	-3.53182	-3.46109	-3.35273	-3.21147	-3.04205	-2.84821	-2.63338	-2.40019	-2.15387	-1.90193	-1.64846	-1.39564	-1.14679	-0.901939	-0.656014	-0.404083
1	1	3	1	-0.310123	-1.15004	-2.02294	-2.88897	-3.7321	-4.54266	-5.29936	-5.99582	-6.63519	-7.21128	-7.71323	-8.11773	-8.40613	-8.57645	-8.62536	-8.54872	-8.35564	-8.06163	-7.68406	-7.24329	-6.75492	-6.2326	-5.69204	-5.14678	-4.60929	-4.09443	-3.60706	-3.14106	-2.6964	-2.28533	-1.91898	-1.59854	-1.3176	-1.06223	-0.817393	-0.574039	-0.334411	-0.101099	0.132291	0.370715	0.613709	0.857383	1.10665	1.37272	1.65655	1.95326
2	1	3	1	-0.111104	-0.722808	-1.36906	-2.04072	-2.71505	-3.3631	-3.95301	-4.47991	-4.97349	-5.45687	-5.92707	-6.36736	-6.74771	-7.03876	-7.22962	-7.31317	-7.28346	-7.15501	-6.95291	-6.69248	-6.38585	-6.04969	-5.70723	-5.39244	-5.13352	-4.92476	-4.73303	-4.53176	-4.30404	-4.02982	-3.69622	-3.30525	-2.8642	-2.37909	-1.85578	-1.30034	-0.718371	-0.117812	0.48655	1.08067	1.66244	2.23067	2.77344	3.28149	3.75732	4.20425
3	1	3	1	4.09144	3.4977	2.82263	2.06844	1.23163	0.330895	-0.597591	-1.55223	-2.56796	-3.64758	-4.747	-5.80359	-6.76259	-7.59724	-8.29404	-8.84186	-9.24035	-9.496	-9.61709	-9.61457	-9.5018	-9.29775	-9.02438	-8.69667	-8.32473	-7.9236	-7.51116	-7.10014	-6.69766	-6.30829	-5.93391	-5.57121	-5.21283	-4.85003	-4.47265	-4.07082	-3.6378	-3.16927	-2.65868	-2.10113	-1.49816	-0.853598	-0.175105	0.528911	1.24991	1.9723
4	1	3	1	4.2663	3.69323	3.01799	2.25445	1.42213	0.53894	-0.380157	-1.32688	-2.29653	-3.27609	-4.24276	-5.1719	-6.03714	-6.81038	-7.47333	-8.02101	-8.45113	-8.76126	-8.96031	-9.07285	-9.12453	-9.13103	-9.10531	-9.06211	-9.00941	-8.94279	-8.85088	-8.72604	-8.56751	-8.37233	-8.13184	-7.83845	-7.48857	-7.08036	-6.61063	-6.07567	-5.4751	-4.81379	-4.10481	-3.3703	-2.6307	-1.89192	-1.15217	-0.418286	0.297496	0.990242
6	1	3	1	3.38939	2.59796	1.75089	0.850177	-0.0870315	-1.03904	-1.99474	-2.94678	-3.88497	-4.80098	-5.6784	-6.48712	-7.20573	-7.81829	-8.28978	-8.59015	-8.72657	-8.7272	-8.61811	-8.42187	-8.16231	-7.86605	-7.55648	-7.244	-6.92262	-6.58178	-6.21822	-5.82755	-5.39801	-4.92193	-4.40478	-3.86075	-3.29298	-2.68714	-2.0413	-1.37876	-0.723592	-0.0840372	0.546686	1.17888	1.81281	2.43609	3.02895	3.57282	4.05458	4.46663
8	1	3	1	6.49134	5.30666	4.04096	2.70429	1.29808	-0.186011	-1.73251	-3.30052	-4.86235	-6.40118	-7.88422	-9.27052	-10.5004	-11.5006	-12.2535	-12.7987	-13.1631	-13.3674	-13.4488	-13.4182	-13.2565	-12.9706	-12.5997	-12.1815	-11.7464	-11.3132	-10.877	-10.4234	-9.94546	-9.44186	-8.91108	-8.35202	-7.75736	-7.11497	-6.42057	-5.67465	-4.88696	-4.08517	-3.29626	-2.53913	-1.82945	-1.16828	-0.54442	0.0518711	0.634308	1.22305
9	1	3	1	2.75651	2.1182	1.42534	0.687971	-0.0864607	-0.898375	-1.74333	-2.61163	-3.49186	-4.36749	-5.22682	-6.06528	-6.87251	-7.62989	-8.31311	-8.89473	-9.34769	-9.65575	-9.82467	-9.88028	-9.85293	-9.75808	-9.59392	-9.35411	-9.04574	-8.69276	-8.31712	-7.93301	-7.54528	-7.14158	-6.71759	-6.28895	-5.86265	-5.43809	-5.01891	-4.60486	-4.19564	-3.79784	-3.41966	-3.07005	-2.74857	-2.43198	-2.1016	-1.75277	-1.3785	-0.97665
0	2	3	1	2.62269	1.93592	1.2104	0.45991	-0.294274	-1.02516	-1.70953	-2.3374	-2.90258	-3.39573	-3.81652	-4.17695	-4.4903	-4.76496	-4.99799	-5.16985	-5.25613	-5.24851	-5.16023	-5.01154	-4.81957	-4.60107	-4.37297	-4.14876	-3.9366	-3.74196	-3.57003	-3.42023	-3.28165	-3.13934	-2.98133	-2.80314	-2.6106	-2.41275	-2.21264	-2.00855	-1.79716	-1.57358	-1.335	-1.08473	-0.829083	-0.572578	-0.319061	-0.0736904	0.159864	0.38203
1	2	3	1	0.132606	-0.564904	-1.29862	-2.07761	-2.89749	-3.74074	-4.57429	-5.36265	-6.09369	-6.79297	-7.48794	-8.16299	-8.78473	-9.34136	-9.81634	-10.1658	-10.35	-10.3606	-10.2071	-9.90392	-9.46815	-8.91201	-8.2506	-7.50831	-6.71379	-5.89567	-5.0801	-4.28825	-3.53665	-2.84579	-2.23365	-1.6987	-1.22809	-0.805532	-0.407753	-0.0063538	0.418846	0.863011	1.30503	1.72684	2.11739	2.47285	2.79936	3.10927	3.41414	3.72072
2	2	3	1	0.94796	0.417508	-0.171636	-0.806153	-1.4712	-2.14502	-2.79263	-3.38617	-3.92777	-4.4363	-4.92532	-5.40189	-5.85757	-6.25793	-6.57008	-6.78168	-6.87631	-6.83525	-6.66404	-6.38447	-6.02034	-5.60088	-5.15253	-4.69202	-4.22958	-3.75947	-3.27018	-2.77048	-2.2806	-1.81025	-1.3519	-0.88737	-0.407045	0.0811885	0.56565	1.03977	1.49737	1.92581	2.31118	2.65561	2.97145	3.26953	3.56373	3.86747	4.19541	4.56291
3	2	3	1	2.77062	2.85604	2.93449	2.97861	2.98822	2.9783	2.95274	2.90046	2.80967	2.67222	2.48111	2.2364	1.95927	1.67497	1.38895	1.0926	0.776539	0.445399	0.119104	-0.183064	-0.444282	-0.655589	-0.825796	-0.961539	-1.05688	-1.1097	-1.12441	-1.10854	-1.07392	-1.02576	-0.961898	-0.886275	-0.805781	-0.720151	-0.631762	-0.553509	-0.494989	-0.462394	-0.466724	-0.506467	-0.561651	-0.622188	-0.696501	-0.79607	-0.925211	-1.07347
4	2	3	1	3.14752	2.38352	1.55596	0.671653	-0.260108	-1.22436	-2.20351	-3.18629	-4.1632	-5.11959	-6.04363	-6.92589	-7.74862	-8.49104	-9.13765	-9.67604	-10.0984	-10.4046	-10.6005	-10.6967	-10.7094	-10.6567	-10.5457	-10.3765	-10.1566	-9.89514	-9.59195	-9.24748	-8.86942	-8.46329	-8.03013	-7.5719	-7.08773	-6.57129	-6.01799	-5.42497	-4.78361	-4.08528	-3.33521	-2.55489	-1.77421	-1.0197	-0.302201	0.38074	1.03031	1.64184
6	2	3	1	1.96086	1.32904	0.65815	-0.0487207	-0.776027	-1.51432	-2.25654	-2.98618	-3.68576	-4.35775	-5.01654	-5.66261	-6.28107	-6.85107	-7.34346	-7.72414	-7.97114	-8.08695	-8.0891	-7.98969	-7.79786	-7.53492	-7.22671	-6.89519	-6.55611	-6.20673	-5.83188	-5.42715	-4.99746	-4.53989	-4.05289	-3.54891	-3.03707	-2.51856	-2.00083	-1.49193	-0.992435	-0.498988	-0.00390302	0.503615	1.02659	1.55141	2.05331	2.51514	2.93868	3.33417
8	2	3	1	5.46811	4.49033	3.37963	2.15415	0.848451	-0.507427	-1.88794	-3.28754	-4.72724	-6.21195	-7.71137	-9.16359	-10.4692	-11.5445	-12.3643	-12.9351	-13.2744	-13.4061	-13.3619	-13.1781	-12.8782	-12.4789	-12.0087	-11.4905	-10.9377	-10.3729	-9.81433	-9.26398	-8.7181	-8.16847	-7.60327	-7.00928	-6.37203	-5.68797	-4.96131	-4.19297	-3.38947	-2.56623	-1.7436	-0.942765	-0.177365	0.546612	1.2227	1.84409	2.41037	2.924
9	2	3	1	2.01156	1.30926	0.580828	-0.17618	-0.959946	-1.7683	-2.58718	-3.39168	-4.16832	-4.91507	-5.62267	-6.29346	-6.94284	-7.57013	-8.16747	-8.71962	-9.19637	-9.57923	-9.85327	-9.99443	-10.0035	-9.90176	-9.6944	-9.37949	-8.97059	-8.4913	-7.96491	-7.41447	-6.8605	-6.31498	-5.78019	-5.257	-4.75438	-4.28927	-3.87789	-3.52213	-3.20333	-2.89496	-2.57694	-2.23702	-1.87531	-1.50381	-1.1264	-0.731025	-0.305411	0.153447
0	3	3	1	1.93147	1.29588	0.639546	-0.0338091	-0.714462	-1.38822	-2.0404	-2.65327	-3.20238	-3.67136	-4.06331	-4.38401	-4.63417	-4.82212	-4.9615	-5.05818	-5.10566	-5.09067	-5.00581	-4.85707	-4.65901	-4.43048	-4.19671	-3.98168	-3.79061	-3.60917	-3.42065	-3.22052	-3.02165	-2.83877	-2.67027	-2.50763	-2.34243	-2.16188	-1.96096	-1.7459	-1.51928	-1.28538	-1.05932	-0.856351	-0.680345	-0.517468	-0.345851	-0.15126	0.0706658	0.31309
1	3	3	1	-1.69467	-2.40258	-3.0845	-3.74096	-4.36913	-4.96067	-5.48986	-5.93511	-6.30471	-6.62534	-6.91076	-7.15438	-7.34065	-7.45297	-7.48217	-7.425	-7.28346	-7.07037	-6.80604	-6.50808	-6.18854	-5.85355	-5.5022	-5.13346	-4.75176	-4.36996	-3.99839	-3.63611	-3.28896	-2.9721	-2.69349	-2.44971	-2.23219	-2.0273	-1.82187	-1.6117	-1.39795	-1.17939	-0.953527	-0.723214	-0.490977	-0.2572	-0.0219172	0.217383	0.465046	0.72824
2	3	3	1	-0.980238	-1.4216	-1.92549	-2.48575	-3.07899	-3.65684	-4.17343	-4.61823	-5.00904	-5.36545	-5.6997	-6.012	-6.27598	-6.45102	-6.52148	-6.49927	-6.39693	-6.22057	-5.98156	-5.69452	-5.3693	-5.01523	-4.63592	-4.22638	-3.78949	-3.34309	-2.91167	-2.51166	-2.14196	-1.79161	-1.44965	-1.10559	-0.752622	-0.392784	-0.0309467	0.33089	0.693429	1.06229	1.44563	1.8476	2.26616	2.69049	3.11294	3.54913	4.01936	4.52816
3	3	3	1	2.66669	2.17051	1.62501	1.03266	0.385392	-0.321827	-1.07093	-1.8292	-2.58004	-3.32172	-4.05022	-4.74512	-5.38484	-5.97394	-6.50671	-6.94365	-7.2592	-7.45702	-7.55292	-7.56803	-7.51324	-7.38853	-7.20084	-6.9613	-6.68028	-6.37354	-6.05159	-5.71462	-5.36166	-4.99142	-4.61196	-4.23572	-3.86586	-3.49732	-3.12276	-2.74705	-2.37641	-2.0078	-1.6376	-1.2537	-0.835854	-0.382804	0.0739294	0.506236	0.923163	1.34316
4	3	3	1	6.58439	5.93634	5.19286	4.35396	3.43734	2.46466	1.45987	0.442493	-0.580905	-1.61215	-2.65126	-3.69147	-4.70916	-5.66132	-6.51192	-7.25295	-7.88719	-8.41134	-8.82489	-9.13447	-9.34775	-9.47826	-9.54789	-9.57446	-9.57143	-9.55908	-9.55157	-9.53792	-9.49126	-9.38737	-9.21756	-8.99911	-8.75663	-8.48536	-8.16353	-7.79019	-7.37389	-6.90875	-6.3838	-5.79197	-5.12922	-4.39779	-3.60863	-2.78173	-1.94285	-1.1138
6	3	3	1	2.68886	2.01516	1.33546	0.616895	-0.152238	-0.977156	-1.84245	-2.70339	-3.51333	-4.26236	-4.95968	-5.60517	-6.19149	-6.69592	-7.08413	-7.3316	-7.43035	-7.39207	-7.24545	-7.02579	-6.76347	-6.47816	-6.19175	-5.93001	-5.69704	-5.46961	-5.22758	-4.96461	-4.66821	-4.3282	-3.9534	-3.55488	-3.13872	-2.71123	-2.26695	-1.7924	-1.28276	-0.743838	-0.190027	0.369147	0.935771	1.49849	2.03024	2.5167	2.95187	3.32624
8	3	3	1	5.35956	4.62577	3.81737	2.88193	1.81589	0.642896	-0.599863	-1.88448	-3.19633	-4.52537	-5.85369	-7.1419	-8.34204	-9.41398	-10.3116	-10.9914	-11.4428	-11.6922	-11.7907	-11.7886	-11.6974	-11.498	-11.1825	-10.7701	-10.2914	-9.77127	-9.22429	-8.65281	-8.07378	-7.51583	-6.98286	-6.4591	-5.93342	-5.40066	-4.85583	-4.2953	-3.72069	-3.13345	-2.52629	-1.89243	-1.23351	-0.562605	0.0935517	0.71015	1.27669	1.797
9	3	3	1	1.40418	0.843754	0.260959	-0.332164	-0.926612	-1.51721	-2.10348	-2.67875	-3.23631	-3.77612	-4.30434	-4.82524	-5.3237	-5.77821	-6.1795	-6.52215	-6.79981	-7.00504	-7.13257	-7.18519	-7.16427	-7.07148	-6.92377	-6.73722	-6.52189	-6.29328	-6.05832	-5.82273	-5.59558	-5.37566	-5.14724	-4.88872	-4.59181	-4.26367	-3.91697	-3.56839	-3.23956	-2.94445	-2.6906	-2.4876	-2.338	-2.23156	-2.14283	-2.03978	-1.8909	-1.672
10	3	3	1	0.427763	-0.291661	-1.01808	-1.76499	-2.53849	-3.33165	-4.11868	-4.87835	-5.62004	-6.36965	-7.13021	-7.88414	-8.60172	-9.21963	-9.69138	-10.0327	-10.2742	-10.441	-10.5518	-10.6277	-10.6752	-10.6806	-10.6416	-10.5458	-10.3892	-10.1821	-9.92115	-9.61298	-9.26964	-8.88083	-8.4245	-7.89979	-7.32402	-6.68808	-5.97248	-5.20128	-4.4095	-3.58652	-2.70505	-1.76489	-0.777082	0.234015	1.23431	2.20265	3.12367	3.97646
0	4	3	1	1.41936	0.64869	-0.123137	-0.886845	-1.63105	-2.34557	-3.01242	-3.6169	-4.16082	-4.64726	-5.06715	-5.41807	-5.70782	-5.93594	-6.09592	-6.18014	-6.17646	-6.08123	-5.91583	-5.71835	-5.51607	-5.31747	-5.12794	-4.94957	-4.77439	-4.59871	-4.42773	-4.26184	-4.09734	-3.92995	-3.74718	-3.53586	-3.29714	-3.03859	-2.76148	-2.46409	-2.14453	-1.80283	-1.44725	-1.08935	-0.734964	-0.385054	-0.0391068	0.302291	0.63689	0.963235
1	4	3	1	0.362542	-0.384202	-1.17275	-2.00916	-2.88143	-3.76559	-4.63863	-5.49405	-6.34065	-7.17878	-7.99169	-8.75415	-9.43343	-9.99616	-10.4144	-10.6644	-10.7382	-10.6472	-10.4078	-10.0337	-9.53345	-8.91334	-8.19571	-7.42467	-6.64007	-5.8624	-5.10538	-4.38006	-3.68596	-3.0238	-2.41276	-1.87113	-1.39163	-0.956298	-0.555306	-0.183971	0.158665	0.473076	0.766743	1.04766	1.3206	1.5935	1.87619	2.17919	2.50751	2.85002
2	4	3	1	0.754512	0.222707	-0.328584	-0.890895	-1.45615	-2.00359	-2.5134	-3.00128	-3.50603	-4.03993	-4.59151	-5.14479	-5.65418	-6.06303	-6.34632	-6.49487	-6.50942	-6.41435	-6.23555	-5.98963	-5.69646	-5.37598	-5.03997	-4.68922	-4.32193	-3.94186	-3.55805	-3.17728	-2.78952	-2.38077	-1.96171	-1.56171	-1.19501	-0.845421	-0.49212	-0.132643	0.230347	0.600266	0.982741	1.38548	1.81252	2.25818	2.71402	3.17505	3.63918	4.10107
3	4	3	1	3.05792	2.40114	1.63858	0.78643	-0.130412	-1.07234	-1.99755	-2.90855	-3.83985	-4.79427	-5.74714	-6.6736	-7.52999	-8.27777	-8.90864	-9.3989	-9.70901	-9.8384	-9.82037	-9.67765	-9.41711	-9.05856	-8.6377	-8.16648	-7.63134	-7.04538	-6.45046	-5.86837	-5.2882	-4.70392	-4.13441	-3.59838	-3.09282	-2.59292	-2.07641	-1.53775	-0.973077	-0.383901	0.210903	0.789442	1.35137	1.91462	2.48614	3.05322	3.59873	4.11428
4	4	3	1	5.24802	4.4128	3.48041	2.46338	1.38326	0.266175	-0.868072	-2.0168	-3.18504	-4.36694	-5.54512	-6.70154	-7.81162	-8.8347	-9.72607	-10.4496	-10.9808	-11.3176	-11.4818	-11.5003	-11.3927	-11.1783	-10.8819	-10.5288	-10.1392	-9.72627	-9.2938	-8.84062	-8.3675	-7.86696	-7.329	-6.76723	-6.20722	-5.65115	-5.07929	-4.48116	-3.86455	-3.23136	-2.57248	-1.89611	-1.23128	-0.596777	0.0119582	0.60454	1.17982	1.72922
6	4	3	1	2.8357	2.41066	1.94672	1.4292	0.864393	0.267283	-0.344154	-0.963929	-1.59236	-2.21736	-2.82371	-3.4094	-3.97272	-4.49197	-4.9283	-5.25156	-5.45411	-5.54094	-5.52725	-5.43971	-5.3088	-5.16158	-5.01727	-4.88212	-4.74644	-4.597	-4.43034	-4.24258	-4.01866	-3.74263	-3.40518	-3.0015	-2.52775	-1.98069	-1.37098	-0.725791	-0.0760881	0.551218	1.13895	1.68376	2.19163	2.66714	3.11124	3.52234	3.89997	4.25029
8	4	3	1	5.39956	4.29159	3.06872	1.70099	0.229874	-1.27512	-2.78534	-4.3541	-6.03418	-7.8073	-9.57498	-11.1886	-12.5321	-13.5704	-14.3171	-14.7816	-14.9823	-14.9676	-14.7778	-14.4331	-13.9515	-13.36	-12.6963	-11.9887	-11.2491	-10.4978	-9.76136	-9.05728	-8.38323	-7.70966	-7.00593	-6.26006	-5.46876	-4.63712	-3.78019	-2.91167	-2.03707	-1.16147	-0.291873	0.567108	1.40544	2.20352	2.94491	3.62	4.2249	4.77155
9	4	3	1	0.681049	0.160635	-0.383087	-0.960802	-1.56913	-2.19255	-2.80944	-3.41069	-3.99991	-4.57754	-5.15164	-5.74219	-6.34136	-6.91445	-7.43976	-7.8991	-8.27497	-8.56745	-8.77073	-8.87266	-8.87604	-8.78209	-8.58378	-8.28184	-7.87893	-7.37769	-6.80408	-6.20204	-5.60408	-5.02468	-4.46603	-3.92613	-3.40983	-2.92902	-2.4913	-2.09849	-1.75183	-1.44981	-1.19273	-0.981262	-0.80359	-0.644203	-0.492895	-0.326962	-0.113811	0.162565
10	4	3	1	0.0559009	-0.804165	-1.67535	-2.53807	-3.38031	-4.19951	-4.99009	-5.75114	-6.49862	-7.25956	-8.04209	-8.81443	-9.51938	-10.1109	-10.5703	-10.8772	-11.0085	-10.9835	-10.8516	-10.6409	-10.3711	-10.067	-9.72963	-9.34343	-8.9145	-8.47181	-8.02942	-7.57704	-7.10823	-6.61456	-6.06948	-5.4552	-4.77567	-4.03381	-3.22755	-2.36424	-1.46057	-0.536283	0.387115	1.29765	2.20235	3.10537	3.99332	4.85184	5.67107	6.43465
0	1	3	2	2.64371	2.40163	2.16765	1.93592	1.70895	1.48453	1.25491	1.01371	0.761935	0.501559	0.231123	-0.0480429	-0.334684	-0.636181	-0.961282	-1.31128	-1.68487	-2.08072	-2.49269	-2.90902	-3.31642	-3.7039	-4.06457	-4.39699	-4.7083	-5.01566	-5.33932	-5.69166	-6.07303	-6.47147	-6.86119	-7.2078	-7.48234	-7.67331	-7.78846	-7.84928	-7.88243	-7.9069	-7.92562	-7.93461	-7.93549	-7.93087	-7.91492	-7.87727	-7.81285	-7.72411
1	1	3	2	4.48578	4.39481	4.29336	4.20097	4.12447	4.05206	3.9628	3.84534	3.69835	3.51629	3.2901	3.02193	2.71775	2.37525	1.98719	1.55474	1.09647	0.631804	0.165496	-0.305354	-0.78322	-1.26524	-1.74758	-2.23037	-2.71414	-3.19948	-3.68083	-4.14324	-4.57132	-4.95793	-5.30541	-5.62367	-5.92787	-6.2324	-6.53525	-6.81468	-7.04773	-7.22773	-7.35387	-7.41341	-7.39998	-7.33451	-7.25617	-7.20037	-7.18564	-7.21604
2	1	3	2	5.70769	5.49191	5.21198	4.88846	4.54431	4.19529	3.84539	3.48913	3.12309	2.75598	2.40429	2.0783	1.77216	1.46936	1.15998	0.848191	0.543617	0.253481	-0.0143266	-0.247061	-0.433546	-0.573859	-0.681947	-0.77977	-0.886177	-1.00815	-1.1425	-1.28423	-1.42966	-1.57629	-1.72467	-1.87805	-2.04121	-2.22194	-2.42971	-2.67065	-2.94334	-3.23445	-3.51901	-3.7723	-3.97787	-4.12458	-4.21079	-4.25011	-4.26327	-4.26694
3	1	3	2	4.2455	4.03233	3.81275	3.58076	3.33962	3.08575	2.8082	2.49938	2.16516	1.82225	1.48904	1.18087	0.907249	0.669322	0.463392	0.282927	0.117596	-0.0394815	-0.18797	-0.330953	-0.4821	-0.657874	-0.867952	-1.11506	-1.39879	-1.71771	-2.06995	-2.45284	-2.86265	-3.29446	-3.74163	-4.19632	-4.64869	-5.08771	-5.50703	-5.90468	-6.27536	-6.60852	-6.89555	-7.13316	-7.31909	-7.44933	-7.5175	-7.52098	-7.46497	-7.35654
4	1	3	2	4.02552	3.93663	3.85891	3.79189	3.73711	3.69424	3.66409	3.65	3.65445	3.67529	3.70971	3.75777	3.81504	3.86633	3.88624	3.83996	3.69463	3.43899	3.08854	2.6752	2.23174	1.77852	1.32357	0.87058	0.422408	-0.018593	-0.454484	-0.895066	-1.35356	-1.84316	-2.37228	-2.93486	-3.51296	-4.09277	-4.66791	-5.22708	-5.7511	-6.21761	-6.59862	-6.86546	-7.00815	-7.04437	-7.00332	-6.90651	-6.76829	-6.60565
6	1	3	2	2.93145	2.78606	2.641	2.50492	2.38363	2.27422	2.16131	2.02628	1.86587	1.69406	1.52434	1.36067	1.19885	1.02393	0.814072	0.55789	0.264936	-0.0459515	-0.364363	-0.69099	-1.02974	-1.38525	-1.76358	-2.16431	-2.57324	-2.97283	-3.35804	-3.73619	-4.11836	-4.51422	-4.92601	-5.34668	-5.76439	-6.16144	-6.51064	-6.7818	-6.95459	-7.0262	-7.00865	-6.92021	-6.77922	-6.60487	-6.41928	-6.24279	-6.08811	-5.95805
8	1	3	2	1.25826	1.27038	1.26858	1.24987	1.21593	1.17449	1.13543	1.10457	1.08557	1.07992	1.07943	1.06844	1.03375	0.967788	0.866272	0.71729	0.499429	0.20784	-0.131042	-0.480702	-0.818682	-1.14133	-1.4557	-1.77038	-2.0924	-2.42769	-2.77598	-3.12273	-3.44322	-3.71814	-3.94326	-4.12648	-4.27926	-4.4056	-4.49878	-4.55065	-4.55236	-4.48986	-4.35629	-4.16492	-3.94127	-3.70564	-3.4677	-3.23534	-3.02045	-2.83744
9	1	3	2	3.86282	3.9821	4.09054	4.17024	4.21325	4.22085	4.20119	4.1635	4.11234	4.05201	3.98995	3.92584	3.84931	3.75042	3.62274	3.46184	3.25961	3.00636	2.70312	2.36136	1.99248	1.60151	1.18665	0.743828	0.271822	-0.224552	-0.732354	-1.23296	-1.71126	-2.16335	-2.59504	-3.01504	-3.43177	-3.85535	-4.29828	-4.76849	-5.25636	-5.72929	-6.14616	-6.47772	-6.71171	-6.84441	-6.87574	-6.82013	-6.70915	-6.57602
0	2	3	2	2.61853	2.3409	2.05554	1.7723	1.50743	1.27077	1.05748	0.848966	0.623089	0.367131	0.0846359	-0.208467	-0.497427	-0.7799	-1.0638	-1.36073	-1.67978	-2.01837	-2.36176	-2.69377	-3.0035	-3.28685	-3.55009	-3.80744	-4.0717	-4.34981	-4.64505	-4.95942	-5.29129	-5.63035	-5.95757	-6.24723	-6.47276	-6.62096	-6.699	-6.72581	-6.72447	-6.71992	-6.72907	-6.75124	-6.77583	-6.79578	-6.80988	-6.81717	-6.81126	-6.78111
1	2	3	2	3.25628	3.26154	3.26094	3.25425	3.23983	3.21272	3.17168	3.12535	3.088	3.07117	3.07596	3.09102	3.09848	3.07549	2.99377	2.83018	2.58011	2.26394	1.91777	1.56851	1.21975	0.858574	0.470618	0.0498971	-0.400727	-0.873766	-1.35876	-1.84066	-2.30174	-2.72709	-3.11395	-3.47432	-3.81799	-4.14142	-4.43659	-4.70097	-4.9391	-5.16027	-5.37282	-5.57376	-5.74984	-5.88684	-5.9769	-6.02392	-6.0386	-6.03422
2	2	3	2	5.37589	5.20636	4.96704	4.64197	4.24613	3.80718	3.36043	2.93227	2.53568	2.1804	1.88003	1.6443	1.46761	1.32946	1.20467	1.06886	0.898366	0.679112	0.41945	0.149038	-0.098096	-0.300628	-0.453148	-0.561849	-0.639771	-0.704433	-0.779876	-0.891247	-1.05519	-1.27597	-1.54592	-1.85444	-2.19697	-2.57107	-2.96839	-3.37251	-3.7607	-4.10901	-4.39884	-4.61532	-4.74648	-4.79572	-4.78778	-4.75486	-4.72091	-4.69715
3	2	3	2	5.82466	5.67958	5.51431	5.32014	5.09697	4.85219	4.60101	4.35614	4.12121	3.89954	3.69922	3.52091	3.35216	3.18146	3.00819	2.83682	2.67115	2.51263	2.35845	2.20605	2.05684	1.91102	1.76672	1.62011	1.46321	1.2891	1.09648	0.887541	0.665678	0.432754	0.188639	-0.0646498	-0.319886	-0.567504	-0.806874	-1.04808	-1.29865	-1.56044	-1.83551	-2.12431	-2.41852	-2.70196	-2.95705	-3.16874	-3.33157	-3.4547
4	2	3	2	4.22899	4.19747	4.15219	4.09661	4.03908	3.98628	3.94077	3.90448	3.881	3.87112	3.86963	3.86556	3.84292	3.78555	3.68173	3.522	3.29699	3.00091	2.6368	2.21898	1.76888	1.30662	0.843717	0.382342	-0.0776539	-0.534738	-0.990028	-1.44888	-1.91672	-2.39604	-2.88743	-3.39446	-3.92507	-4.48276	-5.05578	-5.61739	-6.13217	-6.55695	-6.84908	-6.98989	-6.99659	-6.90959	-6.77386	-6.62397	-6.47582	-6.32894
6	2	3	2	2.03705	1.84319	1.67846	1.52852	1.37924	1.21902	1.04192	0.852728	0.668947	0.511659	0.391608	0.303642	0.231177	0.155368	0.0640536	-0.0485981	-0.190163	-0.370292	-0.593193	-0.855502	-1.15068	-1.47271	-1.81861	-2.1882	-2.57592	-2.96526	-3.3389	-3.69155	-4.02981	-4.3647	-4.70486	-5.05196	-5.39571	-5.71145	-5.97004	-6.14995	-6.23835	-6.23075	-6.13455	-5.96724	-5.75032	-5.50714	-5.26249	-5.03808	-4.84669	-4.68997
8	2	3	2	1.54211	1.50426	1.49777	1.50793	1.52523	1.54323	1.55978	1.57775	1.61093	1.67644	1.77985	1.91114	2.05106	2.18026	2.26933	2.26636	2.12276	1.83257	1.43957	1.01127	0.60518	0.252403	-0.0419196	-0.295682	-0.543715	-0.826357	-1.17596	-1.59765	-2.05804	-2.49937	-2.86585	-3.12693	-3.28856	-3.38304	-3.45152	-3.52607	-3.61647	-3.71709	-3.82334	-3.937	-4.05724	-4.17616	-4.28412	-4.37085	-4.42909	-4.46668
9	2	3	2	2.8716	2.92421	2.96598	2.99795	3.01907	3.03	3.02962	3.01847	3.00217	2.98717	2.9778	2.97996	2.99078	2.98692	2.94213	2.84422	2.69184	2.4908	2.24656	1.96065	1.63874	1.28669	0.902858	0.483646	0.026018	-0.470078	-0.987204	-1.49079	-1.95456	-2.37871	-2.78469	-3.19762	-3.63551	-4.10982	-4.62229	-5.15888	-5.69123	-6.17944	-6.57953	-6.86193	-7.02144	-7.07017	-7.02792	-6.91444	-6.74755	-6.54584
0	3	3	2	5.71044	5.60759	5.49098	5.35813	5.21263	5.06572	4.92641	4.78776	4.62644	4.42054	4.16299	3.86175	3.53705	3.21053	2.88841	2.5594	2.20512	1.808	1.35786	0.857735	0.323975	-0.218959	-0.748034	-1.25211	-1.73189	-2.19345	-2.64818	-3.1097	-3.58299	-4.06428	-4.553	-5.05516	-5.57459	-6.10406	-6.62386	-7.10836	-7.53097	-7.86825	-8.11492	-8.29146	-8.4283	-8.54668	-8.65141	-8.73288	-8.77564	-8.76929
1	3	3	2	5.9274	5.92727	5.93513	5.94576	5.95228	5.95176	5.93539	5.89445	5.8295	5.75417	5.68551	5.60308	5.45205	5.19865	4.84808	4.43027	3.97618	3.49416	2.97765	2.43193	1.8751	1.31655	0.752399	0.179295	-0.39714	-0.964537	-1.51368	-2.04146	-2.54777	-3.03386	-3.50215	-3.96085	-4.42265	-4.89417	-5.36814	-5.82474	-6.24202	-6.60619	-6.90972	-7.14495	-7.31038	-7.41152	-7.456	-7.45866	-7.4374	-7.40932
2	3	3	2	7.62502	7.70729	7.73958	7.73594	7.71154	7.68003	7.64143	7.58481	7.49898	7.38322	7.24337	7.07934	6.88513	6.65658	6.3959	6.11049	5.8049	5.47669	5.12549	4.76759	4.43369	4.14368	3.8889	3.64161	3.37503	3.07647	2.75134	2.41589	2.07945	1.73806	1.38846	1.03244	0.665019	0.273267	-0.153305	-0.62023	-1.13183	-1.6827	-2.24793	-2.79738	-3.31335	-3.78452	-4.19833	-4.54815	-4.83774	-5.07836
3	3	3	2	7.03202	6.88684	6.71513	6.52065	6.3085	6.08213	5.83688	5.57073	5.29821	5.04464	4.82968	4.65267	4.48986	4.31634	4.12598	3.92289	3.70639	3.46851	3.20048	2.90045	2.5742	2.23152	1.87845	1.51237	1.1287	0.726876	0.308947	-0.121982	-0.563753	-1.01584	-1.47462	-1.93336	-2.38643	-2.82953	-3.2568	-3.66034	-4.03344	-4.37054	-4.67291	-4.94683	-5.18128	-5.34652	-5.43093	-5.46603	-5.5044	-5.57774
4	3	3	2	6.08731	6.05764	6.02153	5.97813	5.92826	5.87005	5.80331	5.72995	5.65284	5.57621	5.50517	5.44251	5.38502	5.32493	5.25465	5.16661	5.04989	4.89218	4.68613	4.43077	4.12661	3.77383	3.37528	2.93615	2.46263	1.9645	1.45305	0.933834	0.40648	-0.127362	-0.660448	-1.18598	-1.70471	-2.22187	-2.73916	-3.2559	-3.77326	-4.28682	-4.7796	-5.2319	-5.63265	-5.97444	-6.24694	-6.44345	-6.56474	-6.61398
6	3	3	2	5.38695	5.40275	5.48039	5.58555	5.68705	5.75402	5.7752	5.75594	5.70057	5.60591	5.46953	5.29064	5.06502	4.78982	4.47204	4.12781	3.77219	3.41063	3.03851	2.64573	2.22587	1.77999	1.30507	0.787843	0.222552	-0.375235	-0.982601	-1.58599	-2.17928	-2.75734	-3.31823	-3.86883	-4.4175	-4.95637	-5.45683	-5.88022	-6.19237	-6.38267	-6.47278	-6.50146	-6.50136	-6.49004	-6.47261	-6.44019	-6.37767	-6.2799
8	3	3	2	4.993	4.9165	4.83736	4.75283	4.64476	4.49964	4.32347	4.14181	3.97698	3.83681	3.72201	3.62034	3.50886	3.37292	3.21288	3.0353	2.841	2.62826	2.40082	2.16313	1.91717	1.66195	1.39118	1.09706	0.776216	0.432815	0.0799895	-0.265045	-0.592498	-0.902109	-1.1967	-1.47872	-1.74881	-2.0067	-2.24727	-2.45718	-2.6225	-2.74445	-2.83994	-2.92518	-3.01282	-3.11494	-3.23791	-3.38209	-3.54148	-3.70032
9	3	3	2	6.82855	6.96462	7.09222	7.21701	7.33783	7.44734	7.53038	7.57232	7.56772	7.51963	7.435	7.31395	7.1481	6.93361	6.67125	6.3657	6.02984	5.67061	5.28557	4.87816	4.45766	4.02578	3.57138	3.08438	2.56825	2.03778	1.5087	0.987329	0.471671	-0.0431554	-0.556851	-1.05833	-1.53844	-2.00668	-2.48646	-2.99171	-3.51265	-4.02635	-4.51446	-4.9644	-5.36893	-5.72641	-6.02547	-6.24799	-6.39439	-6.47495
10	3	3	2	2.72983	2.75036	2.7978	2.8685	2.95377	3.03932	3.10786	3.14474	3.14724	3.12397	3.07933	3.00717	2.88985	2.69826	2.42016	2.07761	1.69449	1.26855	0.787289	0.259259	-0.285504	-0.820427	-1.3393	-1.85691	-2.38839	-2.93699	-3.49982	-4.06318	-4.60845	-5.1322	-5.63894	-6.11887	-6.55323	-6.93165	-7.24829	-7.50143	-7.70366	-7.86304	-7.97061	-8.01879	-8.00847	-7.95418	-7.88206	-7.81135	-7.75308	-7.71061
0	4	3	2	2.31513	2.08271	1.84468	1.60059	1.37024	1.16724	0.988533	0.817827	0.636722	0.429538	0.189064	-0.0777211	-0.359545	-0.653086	-0.959478	-1.27979	-1.61683	-1.97137	-2.33544	-2.69326	-3.02797	-3.32866	-3.59653	-3.84591	-4.09673	-4.36602	-4.66612	-5.00522	-5.3825	-5.78155	-6.17316	-6.52536	-6.81085	-7.01468	-7.14096	-7.20763	-7.23417	-7.23487	-7.21863	-7.19229	-7.16412	-7.14305	-7.133	-7.12523	-7.09829	-7.0312
1	4	3	2	3.11007	3.13172	3.14894	3.16446	3.17368	3.17734	3.18564	3.21325	3.26938	3.3536	3.4524	3.53367	3.5602	3.50721	3.35842	3.10693	2.77166	2.39276	2.00309	1.61435	1.21985	0.804282	0.358569	-0.117063	-0.620522	-1.14595	-1.68006	-2.20621	-2.70907	-3.17518	-3.5929	-3.95423	-4.2582	-4.51493	-4.74638	-4.97458	-5.20304	-5.41233	-5.57421	-5.67091	-5.70851	-5.71449	-5.71932	-5.74445	-5.79923	-5.88002
2	4	3	2	3.98804	3.7464	3.43013	3.06089	2.67206	2.29567	1.95354	1.65479	1.40135	1.1963	1.04273	0.931554	0.841095	0.747922	0.632469	0.482317	0.293033	0.0677056	-0.178896	-0.422068	-0.640352	-0.82392	-0.973786	-1.10091	-1.22317	-1.36061	-1.53048	-1.74483	-2.01366	-2.3387	-2.70487	-3.09028	-3.47896	-3.85716	-4.19817	-4.46445	-4.62885	-4.68587	-4.65607	-4.58179	-4.50441	-4.44763	-4.41873	-4.41358	-4.42121	-4.43001
3	4	3	2	3.53219	3.28172	3.01255	2.72772	2.44231	2.17509	1.93873	1.73668	1.57025	1.4438	1.35543	1.28734	1.21374	1.11773	0.997505	0.854006	0.685699	0.499279	0.308769	0.120323	-0.0740095	-0.286635	-0.528044	-0.810925	-1.14432	-1.52157	-1.92626	-2.34616	-2.77552	-3.20862	-3.63958	-4.06526	-4.48288	-4.88962	-5.27735	-5.62559	-5.90424	-6.07877	-6.12413	-6.04668	-5.88623	-5.69964	-5.54258	-5.44776	-5.4164	-5.43277
4	4	3	2	3.0072	2.89475	2.75933	2.61453	2.47599	2.35179	2.23872	2.1294	2.0238	1.93258	1.86893	1.83668	1.82265	1.79868	1.73136	1.5915	1.36334	1.05161	0.677875	0.268865	-0.153819	-0.57962	-1.00922	-1.44899	-1.90487	-2.37951	-2.87067	-3.3675	-3.85346	-4.32319	-4.78724	-5.25204	-5.70954	-6.14901	-6.56241	-6.93553	-7.2461	-7.47396	-7.60926	-7.65277	-7.61384	-7.51207	-7.37895	-7.24289	-7.10554	-6.94645
6	4	3	2	2.43098	2.14716	1.85009	1.5526	1.25887	0.969615	0.687793	0.421377	0.178174	-0.0368294	-0.225077	-0.399711	-0.581226	-0.783547	-1.00346	-1.22613	-1.44165	-1.65272	-1.87047	-2.11142	-2.39188	-2.71781	-3.08238	-3.47108	-3.86746	-4.25702	-4.62692	-4.96672	-5.2751	-5.56509	-5.85888	-6.17564	-6.5212	-6.88399	-7.2362	-7.53902	-7.7492	-7.8294	-7.76401	-7.56564	-7.26459	-6.89735	-6.50461	-6.13092	-5.81985	-5.5976
8	4	3	2	1.60487	1.52813	1.47968	1.43855	1.40636	1.38823	1.38938	1.4125	1.44894	1.48157	1.50521	1.53183	1.57337	1.61387	1.59873	1.46788	1.20202	0.83888	0.451045	0.103495	-0.179631	-0.423546	-0.67573	-0.968257	-1.30844	-1.68462	-2.07382	-2.44989	-2.78518	-3.05837	-3.26287	-3.40092	-3.48309	-3.52691	-3.53998	-3.51811	-3.46464	-3.39792	-3.34123	-3.31633	-3.34173	-3.41907	-3.52134	-3.61283	-3.68014	-3.74158
9	4	3	2	3.41231	3.40219	3.36203	3.30269	3.23019	3.14873	3.06157	2.97995	2.92056	2.89294	2.90055	2.94023	2.99051	3.02038	3.00461	2.92326	2.76688	2.53393	2.21787	1.82253	1.37794	0.919073	0.465194	0.019711	-0.427961	-0.894205	-1.38317	-1.88107	-2.36515	-2.81443	-3.21778	-3.57563	-3.89887	-4.20703	-4.52163	-4.85873	-5.22513	-5.61474	-6.00572	-6.36426	-6.65662	-6.8565	-6.94614	-6.9262	-6.81768	-6.64618
10	4	3	2	1.25107	1.11469	0.993918	0.885324	0.798122	0.726554	0.651834	0.54904	0.400277	0.205707	-0.0169056	-0.248336	-0.489375	-0.763267	-1.09801	-1.51158	-2.0048	-2.55495	-3.12132	-3.66538	-4.16222	-4.6033	-4.99982	-5.3726	-5.73714	-6.1043	-6.48543	-6.88649	-7.29824	-7.69898	-8.0641	-8.37072	-8.60294	-8.7551	-8.82545	-8.81277	-8.72349	-8.57672	-8.39962	-8.21854	-8.04661	-7.87369	-7.67748	-7.44825	-7.19367	-6.92156
0	1	3	3	6.09768	6.21119	6.2879	6.32655	6.32506	6.28619	6.21186	6.1046	5.97614	5.84714	5.73505	5.64795	5.58965	5.56368	5.57207	5.61416	5.68663	5.7828	5.89089	5.99467	6.07904	6.1357	6.16117	6.15369	6.11693	6.05672	5.97337	5.86783	5.74773	5.62119	5.49321	5.36856	5.25216	5.14574	5.04777	4.95726	4.86973	4.77039	4.64034	4.46595	4.24299	3.98119	3.69889	3.40738	3.10805	2.80376
1	1	3	3	2.69146	2.44645	2.15414	1.84023	1.54425	1.28589	1.07364	0.922938	0.846449	0.838126	0.871878	0.923905	0.995401	1.09259	1.20895	1.33304	1.46015	1.5912	1.72044	1.84044	1.94793	2.03568	2.08987	2.10582	2.09196	2.05712	2.01142	1.96721	1.93464	1.91589	1.90311	1.88901	1.87353	1.85551	1.82557	1.76622	1.66625	1.52354	1.33473	1.10682	0.850649	0.561039	0.230958	-0.126883	-0.491978	-0.856823
2	1	3	3	2.51149	2.29811	2.10191	1.90715	1.71062	1.50885	1.30626	1.10993	0.919003	0.735096	0.5711	0.442775	0.360934	0.333991	0.376315	0.501365	0.704847	0.968436	1.27329	1.59895	1.92073	2.21963	2.4883	2.727	2.94343	3.15206	3.36481	3.59024	3.8398	4.1214	4.43237	4.76574	5.11372	5.4622	5.79348	6.09807	6.37485	6.61978	6.82309	6.97339	7.05671	7.05653	6.95562	6.73947	6.40221	5.94841
3	1	3	3	2.69347	2.41293	2.10508	1.80312	1.51526	1.24377	0.995777	0.783902	0.620624	0.512038	0.45065	0.428458	0.444959	0.497023	0.57905	0.688215	0.821916	0.975808	1.15275	1.37036	1.65038	2.00216	2.41614	2.87008	3.34183	3.81766	4.29233	4.7636	5.22729	5.67408	6.0915	6.47046	6.80925	7.11049	7.37275	7.59096	7.76472	7.90178	8.0118	8.1001	8.17244	8.23766	8.29865	8.34305	8.34473	8.2713
4	1	3	3	5.75125	6.12416	6.51476	6.89221	7.25914	7.61287	7.94555	8.2494	8.52195	8.76209	8.96715	9.13714	9.27898	9.41277	9.57051	9.77907	10.0499	10.3786	10.7451	11.1231	11.4914	11.8316	12.1319	12.3922	12.6164	12.8043	12.9534	13.0632	13.138	13.1779	13.174	13.1178	13.0059	12.8368	12.6106	12.3334	12.0146	11.6657	11.3065	10.9622	10.6513	10.3767	10.1271	9.88211	9.61695	9.307
6	1	3	3	5.28128	5.39448	5.45841	5.50193	5.52506	5.52769	5.51079	5.4785	5.44422	5.42939	5.4548	5.53456	5.66994	5.84886	6.05821	6.29003	6.53499	6.78258	7.02825	7.2688	7.49143	7.675	7.79926	7.85379	7.84288	7.77727	7.66198	7.49757	7.28772	7.04109	6.77321	6.50723	6.26461	6.05821	5.89808	5.79744	5.76822	5.80716	5.88352	5.94546	5.93829	5.81837	5.56418	5.1827	4.70245	4.15946
8	1	3	3	4.00451	3.87493	3.72183	3.55417	3.36957	3.16909	2.95428	2.73163	2.51521	2.31774	2.14736	2.02429	1.98081	2.03765	2.20266	2.47392	2.82861	3.23345	3.65936	4.07989	4.46892	4.8013	5.06729	5.28695	5.49173	5.69797	5.90656	6.10734	6.27956	6.40287	6.46881	6.48089	6.44833	6.38295	6.29211	6.16658	5.99159	5.76603	5.49229	5.16489	4.7802	4.34521	3.87531	3.38733	2.90561	2.4661
9	1	3	3	3.19563	3.31058	3.38923	3.43702	3.46913	3.49767	3.52455	3.54312	3.54364	3.52087	3.48432	3.44979	3.4294	3.43265	3.4596	3.50599	3.57272	3.65742	3.75627	3.8732	4.01258	4.17062	4.33559	4.4884	4.60417	4.6605	4.64826	4.57155	4.44094	4.275	4.10033	3.94028	3.80954	3.71814	3.67009	3.66059	3.67928	3.71549	3.76153	3.81348	3.86486	3.89775	3.8858	3.80363	3.63618	3.38084
0	2	3	3	4.80794	4.9277	5.02853	5.11148	5.16752	5.19716	5.20955	5.21869	5.23768	5.27495	5.33192	5.40432	5.48914	5.58782	5.70053	5.82212	5.94422	6.05973	6.16559	6.2586	6.33396	6.38993	6.42378	6.42522	6.38211	6.29035	6.1553	5.98588	5.79227	5.58862	5.39219	5.2199	5.08214	4.97544	4.88436	4.78914	4.66881	4.50404	4.28195	3.9985	3.65837	3.27479	2.8688	2.46187	2.0692	1.70042
1	2	3	3	3.58294	3.33032	3.05376	2.75353	2.43411	2.10615	1.78759	1.50059	1.26076	1.07049	0.92419	0.81771	0.7561	0.752158	0.807566	0.907391	1.03326	1.16986	1.30778	1.44136	1.56283	1.665	1.75031	1.82907	1.9092	1.98892	2.0552	2.08773	2.06948	2.00284	1.90346	1.78108	1.64528	1.50568	1.36374	1.21611	1.05556	0.878974	0.687453	0.473621	0.218747	-0.0984172	-0.487139	-0.941601	-1.44147	-1.95311
2	2	3	3	3.79054	3.61385	3.43335	3.24984	3.06632	2.88823	2.72035	2.56852	2.44197	2.34864	2.28469	2.23356	2.18772	2.16388	2.19053	2.29081	2.46982	2.70904	2.97778	3.24744	3.49552	3.70724	3.8764	4.00164	4.08963	4.15495	4.2099	4.26486	4.32548	4.39254	4.47282	4.56868	4.67082	4.77277	4.87671	4.99266	5.13508	5.31154	5.51682	5.74144	5.97964	6.21221	6.39032	6.45713	6.37254	6.11498
3	2	3	3	-1.38998	-1.28607	-1.18717	-1.10599	-1.03501	-0.952348	-0.841879	-0.704566	-0.549301	-0.382783	-0.209491	-0.0411395	0.108512	0.243074	0.376201	0.515373	0.663986	0.821738	0.984175	1.14976	1.32215	1.50039	1.68168	1.86734	2.05348	2.22782	2.37645	2.49473	2.59247	2.68697	2.79479	2.92687	3.08513	3.26074	3.42947	3.55984	3.63785	3.67065	3.66766	3.63375	3.57885	3.51918	3.46905	3.43687	3.42762	3.44061
4	2	3	3	7.06671	7.32035	7.54481	7.74595	7.92703	8.08638	8.21981	8.32793	8.41677	8.49294	8.5649	8.64295	8.73602	8.85343	9.00423	9.193	9.42217	9.69412	10.0054	10.3428	10.6868	11.0169	11.3154	11.5702	11.7799	11.953	12.0975	12.2126	12.2901	12.3222	12.3101	12.2618	12.1836	12.0751	11.9326	11.753	11.5351	11.2849	11.0191	10.7571	10.5123	10.2859	10.062	9.81259	9.50963	9.12979
6	2	3	3	8.58293	8.85996	9.09703	9.29881	9.45656	9.56819	9.63448	9.65877	9.64994	9.61755	9.56845	9.5131	9.46598	9.44118	9.45372	9.51015	9.59529	9.68187	9.74809	9.78252	9.78168	9.74311	9.65635	9.50789	9.29907	9.04835	8.77451	8.48773	8.1918	7.88614	7.5731	7.26377	6.97327	6.71862	6.51561	6.37296	6.29568	6.28531	6.32858	6.38994	6.41925	6.36676	6.19417	5.88142	5.43491	4.89005
8	2	3	3	4.09688	4.04656	3.9666	3.86	3.72613	3.56921	3.37891	3.14082	2.86297	2.5655	2.27393	2.02605	1.85908	1.80877	1.91352	2.19157	2.62602	3.172	3.7657	4.34071	4.85062	5.27584	5.61951	5.90433	6.16258	6.42139	6.69671	6.99603	7.31735	7.6431	7.9448	8.19292	8.36235	8.44742	8.45638	8.39249	8.25793	8.04896	7.74911	7.34587	6.84123	6.24767	5.59108	4.91541	4.26713	3.67278
9	2	3	3	2.7294	2.97461	3.21227	3.45496	3.70332	3.95505	4.20501	4.44846	4.68454	4.91067	5.11988	5.31043	5.48235	5.63033	5.75616	5.86995	5.97803	6.0831	6.18305	6.27018	6.34413	6.41453	6.4871	6.55906	6.61824	6.63577	6.58294	6.46037	6.29425	6.10672	5.90425	5.69715	5.50523	5.34329	5.22203	5.15021	5.1257	5.13581	5.16344	5.18635	5.18158	5.13192	5.02026	4.82353	4.51838	4.09591
0	3	3	3	10.9684	11.2023	11.433	11.6294	11.7833	11.8831	11.9254	11.9157	11.8642	11.7843	11.6919	11.6014	11.5226	11.4585	11.4046	11.3541	11.3062	11.2671	11.2413	11.224	11.2022	11.1608	11.0854	10.9619	10.7793	10.5383	10.2484	9.91799	9.54886	9.13945	8.69157	8.21336	7.71561	7.20633	6.69086	6.17772	5.67895	5.20518	4.76578	4.36653	3.99957	3.64138	3.2641	2.84711	2.3824	1.87436
1	3	3	3	5.98655	6.1767	6.31313	6.40847	6.47299	6.52778	6.57906	6.61345	6.62696	6.62752	6.62752	6.64545	6.68897	6.75152	6.81851	6.87483	6.91858	6.95102	6.96806	6.96519	6.93847	6.88099	6.78246	6.63554	6.44349	6.21937	5.97898	5.73608	5.504	5.29799	5.12959	4.99634	4.88484	4.77535	4.64237	4.46751	4.24401	3.96705	3.63941	3.27301	2.8705	2.42876	1.95391	1.4512	0.935197	0.436504
2	3	3	3	10.0951	9.7891	9.40776	9.00213	8.56157	8.07147	7.52118	6.91894	6.2819	5.62881	4.9894	4.39835	3.87868	3.44235	3.10043	2.86682	2.75067	2.74317	2.81416	2.92514	3.04891	3.17699	3.31286	3.46045	3.61447	3.76136	3.89034	4.00169	4.1043	4.21047	4.33411	4.48579	4.66474	4.85676	5.04319	5.21215	5.36006	5.48675	5.59822	5.70682	5.81489	5.90554	5.94672	5.89475	5.71114	5.37501
3	3	3	3	9.07415	8.91929	8.74627	8.54299	8.31728	8.06398	7.76179	7.39715	6.99724	6.61407	6.29035	6.0464	5.8662	5.71263	5.57313	5.467	5.41998	5.44592	5.54378	5.70419	5.91585	6.17039	6.46009	6.764	7.05098	7.30373	7.52194	7.70736	7.85899	7.97554	8.05896	8.11367	8.14225	8.14448	8.12014	8.07417	8.01017	7.92161	7.79639	7.62464	7.40469	7.14388	6.84934	6.51669	6.13277	5.68698
4	3	3	3	8.71313	9.14109	9.52085	9.86667	10.1779	10.4567	10.7069	10.9343	11.1469	11.354	11.5624	11.773	11.9824	12.1898	12.4082	12.6576	12.9444	13.2589	13.5857	13.9085	14.2139	14.4968	14.7568	14.9916	15.1978	15.374	15.5181	15.6237	15.6849	15.7017	15.678	15.6171	15.5162	15.3646	15.1554	14.8941	14.5874	14.2335	13.8255	13.3603	12.8419	12.2787	11.6797	11.0532	10.4093	9.76061
6	3	3	3	13.9091	14.0391	14.1176	14.1426	14.1429	14.1229	14.0746	14.0019	13.9165	13.8357	13.7837	13.7677	13.7691	13.7643	13.7389	13.6928	13.6402	13.5981	13.5742	13.5619	13.5522	13.5384	13.5059	13.4315	13.303	13.1268	12.9112	12.6584	12.3685	12.0488	11.7143	11.3735	11.0337	10.7137	10.4263	10.1567	9.86695	9.51673	9.07987	8.5434	7.91096	7.21198	6.48259	5.74568	5.01347	4.28563
8	3	3	3	5.6948	5.51234	5.32166	5.11647	4.91307	4.72327	4.55219	4.3925	4.22436	4.03172	3.81933	3.61374	3.45895	3.4004	3.45821	3.62331	3.87119	4.17192	4.49946	4.83947	5.18274	5.51072	5.79868	6.03221	6.21179	6.34302	6.43095	6.48686	6.524	6.54632	6.54805	6.51751	6.4494	6.34841	6.21756	6.05468	5.86007	5.63807	5.39126	5.10977	4.77366	4.37455	3.92586	3.44954	2.95977	2.45865
9	3	3	3	4.99815	5.27142	5.49972	5.70087	5.88099	6.04812	6.20713	6.35818	6.5002	6.63172	6.74898	6.84711	6.92336	6.98209	7.03035	7.07347	7.11866	7.17561	7.25594	7.36638	7.50713	7.67478	7.85165	8.00626	8.10974	8.1468	8.11688	8.03254	7.9159	7.78399	7.64355	7.49942	7.35654	7.22014	7.10196	7.01255	6.94864	6.90202	6.86973	6.84738	6.82102	6.77925	6.71337	6.60203	6.4171	6.13982
10	3	3	3	15.7083	16.1174	16.4356	16.6807	16.8649	16.9874	17.0408	17.023	16.9407	16.814	16.6671	16.498	16.3031	16.1067	15.9264	15.7688	15.6437	15.5578	15.507	15.4794	15.455	15.4128	15.3545	15.2908	15.2174	15.1259	15.0082	14.861	14.6844	14.4768	14.2415	13.9853	13.7124	13.4257	13.1213	12.7955	12.454	12.0896	11.6742	11.1806	10.5968	9.9214	9.16268	8.3441	7.49562	6.64332
0	4	3	3	4.76218	4.73951	4.69399	4.6346	4.56488	4.49052	4.4146	4.34344	4.28934	4.26046	4.25725	4.27844	4.31977	4.37298	4.43219	4.49412	4.55405	4.60729	4.65245	4.68935	4.71583	4.73166	4.73808	4.72833	4.69051	4.62072	4.52451	4.41007	4.28676	4.16649	4.05792	3.96359	3.88731	3.83177	3.7887	3.74372	3.68193	3.58427	3.4333	3.22395	2.96477	2.67345	2.37132	2.07722	1.80196	1.54546
1	4	3	3	3.37199	3.19589	3.03095	2.86655	2.69172	2.49915	2.29132	2.07966	1.87711	1.69824	1.5615	1.48121	1.46351	1.50604	1.59085	1.69096	1.78467	1.85798	1.90423	1.92595	1.9299	1.92565	1.92803	1.95075	1.99441	2.04357	2.07788	2.08427	2.06279	2.02054	1.95993	1.88713	1.81771	1.76315	1.72631	1.69995	1.67	1.61846	1.51747	1.34428	1.09057	0.753874	0.349825	-0.0883932	-0.51518	-0.889063
2	4	3	3	2.36898	2.19852	2.06363	1.95835	1.88126	1.8202	1.76345	1.70877	1.662	1.63507	1.63863	1.66808	1.72222	1.82171	1.98403	2.20993	2.49285	2.81608	3.15647	3.49736	3.83007	4.1532	4.47186	4.78866	5.10136	5.40795	5.71133	6.02152	6.34048	6.65942	6.97983	7.32012	7.70197	8.12828	8.58355	9.04059	9.45215	9.76961	9.96085	9.99839	9.86151	9.54831	9.07164	8.45539	7.73162	6.93235
3	4	3	3	1.72288	1.37362	1.01688	0.66219	0.323716	0.00185432	-0.304429	-0.588328	-0.84059	-1.04323	-1.17736	-1.24647	-1.26511	-1.23454	-1.14531	-0.996821	-0.798935	-0.558898	-0.28542	0.00829144	0.313628	0.630931	0.968014	1.32705	1.69858	2.07554	2.45636	2.83279	3.18796	3.50911	3.79149	4.03453	4.24211	4.41591	4.55801	4.67614	4.77409	4.84953	4.89829	4.90853	4.85848	4.72337	4.48133	4.12473	3.66868	3.14112
4	4	3	3	4.13478	4.08793	4.01523	3.92892	3.84171	3.76504	3.70785	3.67583	3.66975	3.68697	3.72383	3.77642	3.84376	3.9313	4.04677	4.19232	4.36443	4.55875	4.77081	4.99558	5.22952	5.471	5.71888	5.97348	6.23667	6.50647	6.76998	7.00759	7.2032	7.34189	7.40967	7.40643	7.34672	7.24367	7.10117	6.92068	6.70626	6.46167	6.19126	5.90451	5.61321	5.32302	5.0278	4.716	4.38382	4.03515
6	4	3	3	3.24594	3.50699	3.75809	4.00815	4.25812	4.4976	4.71491	4.90675	5.07785	5.23635	5.39265	5.55755	5.7392	5.94437	6.177	6.43175	6.69352	6.94447	7.16723	7.34521	7.47128	7.55201	7.59952	7.6284	7.65097	7.66612	7.65971	7.61313	7.50965	7.34165	7.11297	6.83582	6.53096	6.22695	5.95529	5.74577	5.62748	5.62145	5.72084	5.88778	6.07597	6.24584	6.35581	6.3611	6.22396	5.92793
8	4	3	3	3.31981	3.04076	2.71423	2.36261	2.01591	1.6973	1.40461	1.11506	0.810066	0.500427	0.229536	0.045878	-0.0173894	0.0535837	0.256598	0.580651	1.00022	1.47429	1.96129	2.43272	2.87963	3.29765	3.67867	4.0269	4.3536	4.65978	4.94524	5.22109	5.49567	5.76175	6.00739	6.22315	6.39991	6.53035	6.61132	6.63778	6.59284	6.45198	6.20124	5.84184	5.38502	4.8611	4.32132	3.82105	3.39048	3.01819
9	4	3	3	2.98119	3.07473	3.16171	3.23775	3.30455	3.35946	3.39393	3.40245	3.38556	3.34216	3.27757	3.20809	3.14946	3.12167	3.14983	3.24069	3.38914	3.59702	3.85111	4.12153	4.38641	4.62439	4.81348	4.94887	5.03313	5.06126	5.02954	4.93965	4.79653	4.60846	4.38533	4.14525	3.91144	3.70186	3.53611	3.43474	3.40359	3.43439	3.51918	3.65075	3.80782	3.9537	4.04851	4.04759	3.90443	3.59215
10	4	3	3	7.19181	7.32728	7.39338	7.42498	7.42701	7.40657	7.37664	7.35478	7.35439	7.38275	7.44699	7.55688	7.71926	7.9377	8.21113	8.52623	8.86088	9.19904	9.53464	9.85649	10.1452	10.3884	10.5838	10.7401	10.8733	10.989	11.0827	11.1501	11.1884	11.1958	11.1709	11.113	11.0199	10.8892	10.724	10.5337	10.3298	10.1235	9.92897	9.75247	9.56891	9.32602	8.97564	8.49425	7.88837	7.18457
[truncated: 105 more columns]
